# Supplementary material for: Comparative Proteomic Analysis of Popcorn Genotypes Identifies Differentially Accumulated Proteins Associated with Resistance Pathways to Southern Leaf Blight Disease
Source: Plants (Basel). 2025 Feb 1;14(3):426. doi: 10.3390/plants14030426 (PMC11819967; doi:10.3390/plants14030426)
Supplement: Supplementary file 1 [file plants-14-00426-s001.zip]

Archive with 3 entries (3 files):
- Supplementary Table S1_R1.xlsx
- Supplementary Table S2_R1.xlsx
- Supplementary Table S3_R1.xlsx
