# Supplementary material for: Comparative Proteomic Analysis of Popcorn Genotypes Identifies Differentially Accumulated Proteins Associated with Resistance Pathways to Southern Leaf Blight Disease
Source: Plants (Basel). 2025 Feb 1;14(3):426. doi: 10.3390/plants14030426 (PMC11819967; doi:10.3390/plants14030426)
Supplement: Supplementary file 1 [file plants-14-00426-s001.zip › Supplementary Table S1_R1.xlsx]

## Sheet: Supplementary Table S1
Supplementary Table S1. Complete list of proteins identified in samples of popcorn maize leaves in a SLB-resistant genotype line at four days after inoculation with fungus Bipolaris maydis (R4), at ten days after inoculation (R10) and in a SLB-susceptible genotype at both times (S4 and S10).
										Normalized total ion count												Average				t-Test		Log2 fold change		Differential regulation
Accession	Arabidopsis ortholog (STRING Maping)	Arabidopsis ortholog description	Uniprot description	KEGG-enriched metabolic pathways (Figure 3)	IEP	MW	Max Score	Sequence coverage (%)	Reported peptides	R4_1	R4_2	R4_3	R10_1	R10_2	R10_3	S4_1	S4_2	S4_3	S10_1	S10_2	S10_3	R4	R10	S4	S10	R4/S4	R10/S10	R4/S4	R10/S10	R4/S4	R10/S10
A0A1D6LEZ7	RPP0B	60S acidic ribosomal protein P0-2; Ribosomal protein P0 is the functional equivalent of E.coli protein L10.	60S acidic ribosomal protein P0	Ribosome	4.1	10240.4	1614.2	42.71	3	29149.4	38966.3	30991.6	3558.83	35289.2	8289.7	0	0	0	0	0	0	33035.8	15712.6	0	0	-	-	-	-	Unique R4	Unique R10
B4F817	DHAR3	Glutathione S-transferase DHAR3; Displays a dual function. As a soluble protein, exhibits glutathione-dependent thiol transferase and dehydroascorbate (DHA) reductase activities . Exhibits glutathione-dependent thiol transferase and dehydroascorbate (DHA) reductase activities. Key component of the ascorbate recycling system. Involved in the redox homeostasis, especially in scavenging of ROS under…	Dehydroascorbate reductase like3	Ascorbate and aldarate metabolism; Glutathione metabolism	5.15	23590.9	5813.6	77.1	10	354017	569551	599143	602549	294782	387744	75630.8	70042.6	62852.2	66076.6	78267.9	128190	507570	428358	69508.6	90844.8	0.00479017	0.0222496	2.86835	2.23734	UP	UP
A0A1D6EH80	PETs	Plastid-specific ribosomal protein-7, chloroplastic; [Elongation factor Ts, chloroplastic]: Associates with the EF-Tu.GDP complex and induces the exchange of GDP to GTP (By similarity). It remains bound to the aminoacyl-tRNA.EF-Tu.GTP complex up to the GTP hydrolysis stage on the ribosome (By similarity).	Elongation factor Ts, mitochondrial	Not Enriched	7.66	59288.5	1174.97	16.88	4	65358.7	200297	277604	26183.3	25457.2	11154.4	0	0	0	0	0	0	181087	20931.6	0	0	-	-	-	-	Unique R4	Unique R10
B4FRF0	GPX6	Probable phospholipid hydroperoxide glutathione peroxidase 6, mitochondrial; Protects cells and enzymes from oxidative damage, by catalyzing the reduction of hydrogen peroxide, lipid peroxides and organic hydroperoxide, by glutathione.	Glutathione peroxidase	Arachidonic acid metabolism; Glutathione metabolism	8.88	27100.9	3649.79	30.89	6	0	0	0	0	0	0	101827	71844.3	64833.6	37699	45667.8	39732.2	0	0	79501.8	41033	-	-	-	-	Unique S4	Unique S10
K7UGF5	GAPC2	Glyceraldehyde-3-phosphate dehydrogenase GAPC2, cytosolic; Key enzyme in glycolysis that catalyzes the first step of the pathway by converting D-glyceraldehyde 3-phosphate (G3P) into 3- phospho-D-glyceroyl phosphate. Essential for the maintenance of cellular ATP levels and carbohydrate metabolism (By similarity). Binds DNA in vitro.	Glyceraldehyde-3-phosphate dehydrogenase	Biosynthesis of amino acids; Biosynthesis of secondary metabolites; Carbon fixation in photosynthetic organisms; Carbon metabolism; Glycolysis / Gluconeogenesis	7.31	32074.5	19309.4	38.64	9	0	0	0	0	0	0	758.725	9143	10856.3	28270.9	4648.75	525.462	0	0	6919.35	11148.4	-	-	-	-	Unique S4	Unique S10
B6STA5	RBG7	Glycine-rich RNA-binding protein 7; Plays a role in RNA transcription or processing during stress. Binds RNAs and DNAs sequence with a preference to single- stranded nucleic acids. Displays strong affinity to poly(U) and poly(G) sequence. Involved in mRNA alternative splicing of numerous targets by modulating splice site selection. Negatively regulates the circadian oscillations of its own transc…	Glycine-rich RNA-binding protein 2	Not Enriched	6.13	15484.4	8975.3	77.42	7	37121.3	72138	69106.7	168328	188797	227062	326954	271433	310804	470562	492910	430144	59455.3	194729	303064	464539	0.000257351	0.000429359	-2.34974	-1.25433	DOWN	DOWN
B4FCH2	HTR4	Histone H3.3; Variant histone H3 which replaces conventional H3 in a wide range of nucleosomes in active genes. Constitutes the predominant form of histone H3 in non-dividing cells and is incorporated into chromatin independently of DNA synthesis. Deposited at sites of nucleosomal displacement throughout transcribed genes, suggesting that it represents an epigenetic imprint of transcriptionally a…	Histone H3	Not Enriched	11.57	15463.1	5946.06	22.06	3	15707.7	64087	69851.2	32047.8	313937	40785.7	0	0	0	0	0	0	49882	128924	0	0	-	-	-	-	Unique R4	Unique R10
B6UBR4	-	-	jacalin-like lectin	Not Enriched	9.84	14742	7771.74	29.58	2	483609	619363	278620	28543.5	7274	33510.5	0	0	0	0	0	0	460531	23109.3	0	0	-	-	-	-	Unique R4	Unique R10
B6SID7	-	-	Late embryogenesis abundant protein, group 3	Not Enriched	8.91	18599.2	855.964	12.64	2	66597.7	114640	170538	40459.3	11286	38236	0	0	0	0	0	0	117259	29993.8	0	0	-	-	-	-	Unique R4	Unique R10
A0A1D6FKV9	MMDH2	Malate dehydrogenase 2, mitochondrial; Catalyzes a reversible NAD-dependent dehydrogenase reaction involved in central metabolism and redox homeostasis between organelle compartments (Probable). Required for carbon dioxide and energy partitioning in leaves. May limit photorespiration during the dark phase . Can convert 2-ketoglutarate to L-2-hydroxyglutarate in vitro . ; Belongs to the LDH/MDH su…	Malate dehydrogenase	Biosynthesis of secondary metabolites; Carbon fixation in photosynthetic organisms; Carbon metabolism; Citrate cycle (TCA cycle); Cysteine and methionine metabolism; Glyoxylate and dicarboxylate metabolism; Pyruvate metabolism	8.1	38866.7	12844.1	57.61	15	125139	169805	200401	139038	68099.8	131533	55639.3	61592.9	60719.7	0	0	0	165115	112890	59317.3	0	0.00849764	-	1.47695	-	UP	Unique R10
B4FVE8	VIPP1	Membrane-associated protein VIPP1, chloroplastic; Required for plastid vesicle formation and thylakoid membrane biogenesis, but not for functional assembly of thylakoid protein complexes; Belongs to the PspA/IM30 family.	Membrane-associated protein VIPP1 chloroplastic	Not Enriched	9.72	35063.6	4004.28	47.47	9	26679.5	19942.8	15214.1	28391	25894.3	48619.9	0	0	0	0	0	0	20612.1	34301.8	0	0	-	-	-	-	Unique R4	Unique R10
K7TWV7	CYP19-1	Peptidyl-prolyl cis-trans isomerase CYP19-1; PPIases accelerate the folding of proteins. It catalyzes the cis-trans isomerization of proline imidic peptide bonds in oligopeptides. Involved in reactive oxygen species production in response to pathogen infection.	Peptidyl-prolyl cis-trans isomerase	Not Enriched	8.27	18514	22619.5	56.73	10	89351.8	140470	59341.4	292976	166755	268246	1.03748e+06	1.24913e+06	857876	2.26515e+06	1.66416e+06	1.75109e+06	96387.8	242659	1.04816e+06	1.89347e+06	0.0011837	0.000994807	-3.44287	-2.96402	DOWN	DOWN
B4FRJ4	PSB27-1	Photosystem II repair protein PSB27-H1, chloroplastic; Probably involved in repair of photodamaged photosystem II (PSII).	Photosystem II 11 kD protein	Photosynthesis	10.34	17358.8	15722.3	34.73	6	72920.6	84395.8	65830.7	44206.2	34402.7	58812.4	46888.2	42359.9	27525.7	17809.2	19736.9	11667.2	74382.4	45807.1	38924.6	16404.4	0.0112342	0.017224	0.934278	1.48149	UP	UP
A0A1D6E9S6	F24G24.100	RmlC-like cupins superfamily protein	RmlC-like cupins superfamily protein	Not Enriched	5.2	11212.7	13034.2	74.23	7	75807.8	96664.8	99587.9	198552	43367.5	107500	374715	226425	212923	271488	512335	420372	90686.8	116473	271354	401398	0.0260513	0.0268413	-1.58121	-1.78504	DOWN	DOWN
A0A1D6FUX8	SAM2	S-adenosylmethionine synthase 2; Catalyzes the formation of S-adenosylmethionine from methionine and ATP. The reaction comprises two steps that are both catalyzed by the same enzyme: formation of S-adenosylmethionine (AdoMet) and triphosphate, and subsequent hydrolysis of the triphosphate.	S-adenosylmethionine synthase	Biosynthesis of amino acids; Biosynthesis of secondary metabolites; Cysteine and methionine metabolism	6.3	51676.5	1982.83	41.83	11	38082	29811	59562.3	37186.7	50150.3	63555.7	87718	76271.3	81272.7	144575	127665	117945	42485.1	50297.6	81754	130062	0.0142734	0.00184566	-0.944332	-1.37063	DOWN	DOWN
A0A1D6EQY9	F4I18.32	Sterile alpha motif (SAM) domain-containing protein	Sterile alpha motif (SAM) domain-containing protein	Not Enriched	7.45	115038	8907.91	32	18	129991	101924	92380	335683	103413	207983	311179	257564	224348	410222	746867	542137	108098	215693	264363	566409	0.0048607	0.0418301	-1.29018	-1.39286	DOWN	DOWN
B4FB80	TRXF2	Thioredoxin F2, chloroplastic; Probable thiol-disulfide oxidoreductase involved in the redox regulation of enzymes of both reductive pentose phosphate pathway (Calvin-Benson cycle) and oxidative pentose phosphate pathway.	Thioredoxin F2 chloroplastic	Not Enriched	8.97	21202.5	7660.61	39.3	9	157449	315919	287570	285765	140157	154152	666919	595242	413866	436916	829746	757519	253646	193358	558676	674727	0.0272897	0.0204347	-1.13919	-1.80303	DOWN	DOWN
A0A1D6ETY3	CTIMC	Triosephosphate isomerase, cytosolic; Belongs to the triosephosphate isomerase family.	Triose phosphate isomerase2	Biosynthesis of amino acids; Biosynthesis of secondary metabolites; Carbon fixation in photosynthetic organisms; Carbon metabolism; Glycolysis / Gluconeogenesis	5.63	11448	14071.6	79.82	6	23733.1	27765.7	26234.3	1216.55	18945.9	1154.23	575.383	10894.7	10692.3	0	0	0	25911.1	7105.55	7387.44	0	0.00678962	-	1.81042	-	UP	Unique R10
Q08275	HSP17.6	17.6 kDa class II heat shock protein; Belongs to the small heat shock protein (HSP20) family.	17.0 kDa class II heat shock protein	Protein processing in endoplasmic reticulum	8.62	17103.8	797.675	12.99	2	53073	39312.5	37462	39192	19052	105259	21759	25317	23722	60905	16407	14541	43282.5	54501	23599.3	30617.7	0.0173551	0.472261	0.875038	0.831918	UP	UNCHANGED
B4F9E8	HSP17.4B	17.4 kDa class III heat shock protein; Belongs to the small heat shock protein (HSP20) family.	17.4 kDa class III heat shock protein	Protein processing in endoplasmic reticulum	6.71	18461.8	3577.2	25.15	3	25203.3	23137.3	19090.3	76131	45952	97761.7	43786.3	32229	31299	61088.3	28928.7	36751	22477	73281.6	35771.4	42256	0.0390912	0.157611	-0.670359	0.794294	DOWN	UNCHANGED
C4J9M7	2-Cys_Prx_B	2-Cys peroxiredoxin BAS1-like, chloroplastic; Thiol-specific peroxidase that catalyzes the reduction of hydrogen peroxide and organic hydroperoxides to water and alcohols, respectively. Plays a role in cell protection against oxidative stress by detoxifying peroxides. May be an antioxidant enzyme particularly in the developing shoot and photosynthesizing leaf. ; Belongs to the peroxiredoxin famil…	2-Cys peroxiredoxin BAS1 chloroplastic	Not Enriched	5.71	28500.5	5960.39	42.69	8	0	0	0	0	0	0	5280.1	66637	101868	26698	6528.86	0	0	0	57928.3	16613.4	-	-	-	-	Unique S4	-
B4G127	Q9LIE8_ARATH	Bifunctional inhibitor/lipid-transfer protein/seed storage 2S albumin superfamily protein	36.4 kDa proline-rich protein	Not Enriched	7.9	15329.8	20015.2	51.72	4	174493	392263	382128	174853	17365	7890	7281	47254.7	32757.3	79931	0	4644	316295	66702.6	29097.7	42287.5	0.0162178	-	3.44229	-	UP	-
A0A096UAZ3	SSU1	3-isopropylmalate dehydratase small subunit 1; Catalyzes the isomerization between 2-isopropylmalate and 3- isopropylmalate, via the formation of 2-isopropylmaleate (Probable). Plays an essential role in leucine biosynthesis (PubMed:19597944, PubMed:20663849, PubMed:24608865). Functions in both the biosynthesis of leucine, and in the methionine chain elongation pathway of aliphatic glucosinolate …	3-isopropylmalate dehydratase small subunit 2	Biosynthesis of amino acids; Biosynthesis of secondary metabolites	8.41	25894.3	1948.66	47.39	6	16131	17120.5	22648	21044.3	16617.7	43562	62282	32756.7	40778.3	100308	107517	37244.3	18633.2	27074.7	45272.3	81689.8	0.0421663	0.0836671	-1.28076	-1.59321	DOWN	UNCHANGED
A0A1D6GF42	RPS2D	40S ribosomal protein S2-4; Belongs to the universal ribosomal protein uS5 family.	40S ribosomal protein S2-1	Ribosome	10.61	30045.8	707.558	21.9	4	3820.63	9443.85	10580.5	3668.24	12917.4	4164.16	1446.82	11803.2	16756.2	0	0	0	7948.32	6916.6	10002.1	0	0.700679	-	-0.331578	-	UNCHANGED	Unique R10
B6UCF0	RPL6	50S ribosomal protein L6, chloroplastic; This protein binds directly to 23S ribosomal RNA and is located at the aminoacyl-tRNA binding site of the peptidyltransferase center.	50S ribosomal protein L6	Ribosome	10.42	25016	1922.26	41.15	8	46480.4	191038	70003.8	35413.7	106296	213668	14201.8	134761	140939	0	0	0	102508	118459	96634	0	0.927793	-	0.0851274	-	UNCHANGED	Unique R10
P45633	RPL10C	60S ribosomal protein L10-3	60S ribosomal protein L10	Ribosome	10.66	25375.4	2924.86	27.27	4	0	0	0	2234.11	36180.1	3895.71	0	0	0	0	0	0	0	14103.3	0	0	-	-	-	-	-	Unique R10
A0A1D6EB22	-	-	Abscisic acid stress ripening3	Not Enriched	4.9	27776.6	13661.3	56.13	12	192518	519734	695078	539710	354598	504094	1521775	397130	720270	966873	1.53337e+06	946379	469110	466134	879725	1.14887e+06	0.323889	0.0271573	-0.907127	-1.3014	UNCHANGED	DOWN
A0A1D6E8G3	ACT11	Actin-11; Actins are highly conserved proteins that are involved in various types of cell motility and are ubiquitously expressed in all eukaryotic cells. Essential component of cell cytoskeleton; plays an important role in cytoplasmic streaming, cell shape determination, cell division, organelle movement and extension growth. This is considered as one of the reproductive actins.	Actin-7	Not Enriched	5.21	29535.5	1103.9	17.11	3	0	0	0	207.082	993.105	328.635	0	0	0	0	0	0	0	509.607	0	0	-	-	-	-	-	Unique R10
B4FI76	ADK1	Adenylate kinase 4; Catalyzes the reversible transfer of the terminal phosphate group between ATP and AMP. Plays an important role in cellular energy homeostasis and in adenine nucleotide metabolism.	Adenylate kinase 4	Biosynthesis of secondary metabolites; Purine metabolism; Thiamine metabolism	7.22	26686.8	4168.58	49.38	9	268179	636443	509218	101820	45292.4	127162	123012	180530	104958	44399.8	47415	44124.6	471280	91424.6	136167	45313.2	0.0385383	0.129676	1.79121	1.01265	UP	UNCHANGED
A0A1D6Q048	T25C13.50	Adenylate kinase 5, chloroplastic; Catalyzes the reversible transfer of the terminal phosphate group between ATP and AMP; Belongs to the adenylate kinase family.	Adenylate kinase 5 chloroplastic	Biosynthesis of secondary metabolites; Purine metabolism; Thiamine metabolism	8.87	63683	1719.58	5.27	3	7813.25	11593.9	9926.52	11483.9	11461.8	8766.73	7174.29	7532.64	8500.35	4313.26	4964.84	3490.2	9777.9	10570.8	7735.76	4256.1	0.154055	0.00319146	0.337982	1.31248	UNCHANGED	UP
B4F9I5	MQD22.17	ATP synthase subunit delta', mitochondrial; Mitochondrial membrane ATP synthase (F(1)F(0) ATP synthase or Complex V) produces ATP from ADP in the presence of a proton gradient across the membrane which is generated by electron transport complexes of the respiratory chain. F-type ATPases consist of two structural domains, F(1) - containing the extramembraneous catalytic core, and F(0) - containing…	ATP synthase delta chain	Oxidative phosphorylation	5.67	21398.6	1425.16	39.9	4	23985.9	34432.9	35816.6	0	0	0	0	0	0	0	0	0	31411.8	0	0	0	-	-	-	-	Unique R4	-
P48186	atpF	ATP synthase subunit b, chloroplastic; F(1)F(0) ATP synthase produces ATP from ADP in the presence of a proton or sodium gradient. F-type ATPases consist of two structural domains, F(1) containing the extramembraneous catalytic core and F(0) containing the membrane proton channel, linked together by a central stalk and a peripheral stalk. During catalysis, ATP synthesis in the catalytic domain of…	ATP synthase subunit b, chloroplastic	Oxidative phosphorylation; Photosynthesis	9.68	21038.2	7429.89	51.91	7	151297	259268	305418	285030	335009	288602	459721	357813	413324	182287	240599	287887	238661	302880	410286	236924	0.0342475	0.128668	-0.781665	0.354321	DOWN	UNCHANGED
C0P6Z6	ATPD	ATP synthase subunit delta, chloroplastic; F(1)F(0) ATP synthase produces ATP from ADP in the presence of a proton or sodium gradient. F-type ATPases consist of two structural domains, F(1) containing the extramembraneous catalytic core and F(0) containing the membrane proton channel, linked together by a central stalk and a peripheral stalk. During catalysis, ATP synthesis in the catalytic domai…	ATP synthase subunit delta chloroplastic	Oxidative phosphorylation; Photosynthesis	4.53	26720.1	6412.62	52	8	93782	91891.9	190969	104448	173728	83287.8	235089	229309	248931	245103	68325.3	120387	125548	120488	237776	144605	0.0278522	0.704273	-0.92137	-0.26323	DOWN	UNCHANGED
A0A1D6IX61	TGG2	Myrosinase 2; May degrade glucosinolates (glucose residue linked by a thioglucoside bound to an amino acid derivative) to glucose, sulfate and any of the products: thiocyanates, isothiocyanates, nitriles, epithionitriles or oxazolidine-2-thiones. These toxic degradation products can deter insect herbivores. Seems to function in abscisic acid (ABA) and methyl jasmonate (MeJA) signaling in guard ce…	Beta-glucosidase, chloroplastic	Not Enriched	5.35	28423.9	731.277	16.53	3	2062.06	2001.47	13643.2	0	0	0	0	0	0	0	0	0	5902.23	0	0	0	-	-	-	-	Unique R4	-
B6U4G5	TLP18.3	UPF0603 protein At1g54780, chloroplastic	Beta-propeller domain of methanol dehydrogenase type	Not Enriched	8.47	30918.2	4676.44	39.66	8	115782	128561	243154	260693	192824	195805	353800	330132	373601	215316	346706	226555	162499	216441	352511	262859	0.0109782	0.383998	-1.11724	-0.280316	DOWN	UNCHANGED
C0PNX6	-	-	Bowman-Birk type bran trypsin inhibitor	Not Enriched	4.74	20502.5	1310.32	27.93	4	98997.7	230675	112278	256202	251466	186374	107518	54775	39990.7	49022.7	142914	137431	147317	231347	67427.9	109789	0.161637	0.0325592	1.1275	1.07532	UNCHANGED	UP
A0A1D6Q188	RPS4B	40S ribosomal protein S4-2; Belongs to the eukaryotic ribosomal protein eS4 family.	Callose synthase 7	Ribosome	9.56	28518.8	1198.92	14.06	3	1170.69	1744.86	1934.91	0	0	0	0	0	0	0	0	0	1616.82	0	0	0	-	-	-	-	Unique R4	-
K7UU06	CML27	Probable calcium-binding protein CML27; Potential calcium sensor.	Calmodulin protein 2, touch-induced	Not Enriched	4.54	21369.6	3068.76	22.44	4	222215	170193	83391	155720	120016	74220.7	36657.7	97785	46869	59662	35088.7	39784.7	158600	116652	60437.2	44845.1	0.0930029	0.0441126	1.39188	1.37919	UNCHANGED	UP
B6TNF1	CNX1	Calnexin homolog 1; Calcium-binding protein that interacts with newly synthesized glycoproteins in the endoplasmic reticulum. It may act in assisting protein assembly and/or in the retention within the ER of unassembled protein subunits. It seems to play a major role in the quality control apparatus of the ER by the retention of incorrectly folded proteins (By similarity); Belongs to the calretic…	Calnexin homolog1	Protein processing in endoplasmic reticulum	4.54	60629.4	850.139	10.86	4	28936.7	18648.5	43294.3	32743.7	32022.7	32500.3	25879.3	25437.3	39907.3	66441.3	58017	40968	30293.2	32422.2	30408	55142.1	0.989965	0.0387402	-0.00545853	-0.766172	UNCHANGED	DOWN
A0A1D6ML43	IPGAM2	Probable 2,3-bisphosphoglycerate-independent phosphoglycerate mutase 2; Catalyzes the interconversion of 2-phosphoglycerate and 3- phosphoglycerate; Belongs to the BPG-independent phosphoglycerate mutase family.	Cell number regulator 8	Biosynthesis of amino acids; Biosynthesis of secondary metabolites; Carbon metabolism; Glycolysis / Gluconeogenesis	4.87	18571.2	1109.1	27.95	2	338913	204264	28075	684769	256493	834735	527054	786962	425922	411049	1078323	0	190417	591999	579980	744686	0.0499118	-	-1.60684	-	DOWN	-
A0A1D6M6G1	NAP1	Protein NAP1; Involved in regulation of actin and microtubule organization. Part of a WAVE complex that activates the Arp2/3 complex.	Chaperonin	Not Enriched	9.49	34643.1	6599.14	24.2	7	0	0	0	6456.13	2934.6	8078.8	0	0	0	0	0	0	0	5823.18	0	0	-	-	-	-	-	Unique R10
A0A1D6NLF1	Lhb1B2	Chlorophyll a-b binding protein, chloroplastic; The light-harvesting complex (LHC) functions as a light receptor, it captures and delivers excitation energy to photosystems with which it is closely associated; Belongs to the light-harvesting chlorophyll a/b-binding (LHC) protein family.	Chlorophyll a-b binding protein, chloroplastic	Photosynthesis - antenna proteins	5.32	28146.2	6547.91	34.09	6	2971.83	3775.71	2163.28	480.957	9319.2	260.346	3542.33	32406	44421.2	0	0	0	2970.27	3353.5	26789.8	0	0.121247	-	-3.17302	-	UNCHANGED	Unique R10
C0P5X6	RCA	Ribulose bisphosphate carboxylase/oxygenase activase, chloroplastic; Activation of RuBisCO (ribulose-1,5-bisphosphate carboxylase/oxygenase; EC 4.1.1.39) involves the ATP-dependent carboxylation of the epsilon-amino group of lysine leading to a carbamate structure.	Chloroplast ribulose bisphosphate carboxylase/oxygenase activase	Not Enriched	5.82	51267.3	1933.83	18.36	5	0	0	0	5088.13	7063.86	6052.4	0	0	0	0	0	0	0	6068.13	0	0	-	-	-	-	-	Unique R10
B6TVS8	PAA1-2	Copper-transporting ATPase PAA1, chloroplastic; Mediates copper transfer across the plastid envelope. Required for the delivery of copper into the plastid stroma, which is essential for the function of copper proteins. Seems to be selective for monovalent copper Cu(+) transport. Plays also a role in glucose signaling-mediated cell proliferation of root meristem in non-green tissues; Belongs to th…	Copper-transporting ATPase PAA1	Not Enriched	4.53	18132.9	3764.42	16.11	2	97060	139437	81092	183982	101703	210763	350968	345921	231111	265084	763614	612126	105863	165483	309333	546942	0.00897029	0.0651129	-1.54697	-1.72471	DOWN	UNCHANGED
B6TMF0	CYS1	Cysteine proteinase inhibitor 1; Involved in suppression of hypersensitive cell death activated by either avirulent pathogen or oxidative stress.	Cysteine proteinase inhibitor	Not Enriched	7.69	14854.1	5608.43	57.04	6	103981	260639	70790.3	166301	58698	142546	129310	142105	118281	254321	209189	229555	145137	122515	129899	231021	0.808766	0.0366795	0.160024	-0.915069	UNCHANGED	DOWN
P93627	CYS6	Cysteine proteinase inhibitor 6; Specific inhibitor of cysteine proteinases. Probably involved in the regulation of endogenous processes and in defense against pests and pathogens (By similarity); Belongs to the cystatin family. Phytocystatin subfamily.	Cysteine proteinase inhibitor	Not Enriched	5.91	14882.1	5732.59	57.46	7	40032.8	61884.8	67088.4	89034.5	23137	41694.4	179959	359288	233389	288380	117167	179119	56335.3	51288.6	257545	194888	0.0201224	0.0557333	-2.19271	-1.92594	DOWN	UNCHANGED
B7ZXQ3	F9P14.12	Cysteine proteinases superfamily protein; Belongs to the peptidase C1 family.	Cysteine proteinases superfamily protein	Not Enriched	7.64	38510.1	3075.71	14.04	4	52462.8	102315	111949	103799	26713	75242.6	0	0	0	36791.9	51214.3	32525.6	88909	68584.7	0	40177.3	-	0.287959	-	0.771509	Unique R4	UNCHANGED
K7VRR0	SAG12	Senescence-specific cysteine protease SAG12; Cysteine protease that may have a developmental senescence specific cell death function during apoptosis, heavy metal detoxification, and hypersensitive response. ECO:0000305|PubMed:18212027, ECO:0000305|PubMed:18721318,	Cysteine proteinases superfamily protein	Not Enriched	7.91	33083.8	657.284	13.42	3	0	0	0	65398.1	4381.55	7364.47	104817	18684.2	42503	14883.6	47902	36857	0	25714.7	55334.7	33214.2	-	0.751466	-	-0.369206	Unique S4	UNCHANGED
A0A1D6MPD0	OASB	Cysteine synthase, chloroplastic/chromoplastic; Acts as a major cysteine synthase. ; Belongs to the cysteine synthase/cystathionine beta- synthase family.	Cysteine synthase mitochondrial	Biosynthesis of amino acids; Biosynthesis of secondary metabolites; Carbon metabolism; Cysteine and methionine metabolism	5.78	24692.6	1277.89	34.76	5	0	0	0	0	0	0	7736.31	17467.9	37023.1	0	0	0	0	0	20742.4	0	-	-	-	-	Unique S4	-
B4FSD8	petC	Cytochrome b6-f complex iron-sulfur subunit, chloroplastic; Essential protein for photoautotrophism. Confers resistance to photo-oxidative damages by contributing to the thermal dissipation of light energy and to lumenal acidification (increase of pH gradient). Component of the cytochrome b6-f complex, which mediates electron transfer between photosystem II (PSII) and photosystem I (PSI), cyclic …	Cytochrome b6-f complex iron-sulfur subunit	Photosynthesis	8.01	24391.7	23506.9	65.2	11	332749	370952	373705	393873	401813	436125	532686	575028	405536	195182	273652	267664	359135	410603	504417	245499	0.0507882	0.00433257	-0.49009	0.742027	UNCHANGED	UP
A0A1D6FLB9	COX5B-2	Cytochrome c oxidase subunit 5b-2, mitochondrial; This protein is one of the nuclear-coded polypeptide chains of cytochrome c oxidase, the terminal oxidase in mitochondrial electron transport; Belongs to the cytochrome c oxidase subunit 5B (TC 3.D.4.11) family.	Cytochrome c oxidase subunit 5b-2 mitochondrial	Oxidative phosphorylation	8.74	20235.5	6013.55	30.05	6	17515.7	18122.5	10924.2	24295.4	26949	72726.1	49631.8	23956.5	44588.7	23620.7	27060.3	13459.6	15520.8	41323.5	39392.3	21380.2	0.0433992	0.286792	-1.34371	0.950687	DOWN	UNCHANGED
K7V763	COX5B-1	Cytochrome c oxidase subunit 5b-1, mitochondrial; This protein is one of the nuclear-coded polypeptide chains of cytochrome c oxidase, the terminal oxidase in mitochondrial electron transport.	Cytochrome c oxidase subunit 5b-2 mitochondrial	Oxidative phosphorylation	4.76	18061	7617.55	75.15	10	31667.6	23802.6	28870.3	41726	22020.8	132810	69047.3	35509.5	39927.6	221537	276844	149606	28113.5	65518.8	48161.5	215996	0.136151	0.0400655	-0.776618	-1.72102	UNCHANGED	DOWN
B4FNN1	COX6B-1	Cytochrome c oxidase subunit 6b-1; This protein is one of the nuclear-coded polypeptide chains of cytochrome c oxidase, the terminal oxidase in mitochondrial electron transport. This protein may be one of the heme-binding subunits of the oxidase.	Cytochrome c oxidase subunit 6b-1	Oxidative phosphorylation	4.14	18698.9	4721.91	79.52	8	52078.1	68230.4	46355.6	78254.6	44280.7	105802	215055	90412.6	93719.7	150077	214723	248956	55554.7	76112.5	133062	204585	0.135388	0.0194864	-1.26012	-1.4265	UNCHANGED	DOWN
B4FT31	-	-	Dehydroascorbate reductase like1	Not Enriched	5.45	23526.8	12682.5	75.23	10	482853	766515	774926	684399	359625	649495	807020	690242	485402	809693	1.32778e+06	1.13029e+06	674765	564506	660888	1.08925e+06	0.922702	0.0453789	0.0299791	-0.94828	UNCHANGED	DOWN
B5AK47	BGLU15	Beta-glucosidase 15; Beta-glucosidase involved in the rapid degradation of flavonol 3-O-beta-glucoside-7-O-alpha-rhamnosides during abiotic stress recovery. No activity with quercetin 3-O-alpha-rhamnoside, quercetin 3- O-beta-galactoside and rutin.	Dhurrinase-like B-glucosidase	Biosynthesis of secondary metabolites; Phenylpropanoid biosynthesis	7.95	64616.8	1399.49	7.05	5	0	0	0	0	0	0	0	0	0	2135.19	440.669	32.1924	0	0	0	869.352	-	-	-	-	-	Unique S10
A0A1D6HR40	DIR23	Dirigent protein 23; Dirigent proteins impart stereoselectivity on the phenoxy radical-coupling reaction, yielding optically active lignans from two molecules of coniferyl alcohol in the biosynthesis of lignans, flavonolignans, and alkaloids and thus plays a central role in plant secondary metabolism.	Dirigent protein	Not Enriched	4.42	25070.2	1095.66	42.8	4	137609	268621	308118	121122	40542.5	80893	17553.5	82005	33135	53493	32865.7	32556.3	238116	80852.3	44231.2	39638.3	0.0244302	0.164725	2.42853	1.02839	UP	UNCHANGED
B6TB61	RAD23C	Ubiquitin receptor RAD23c; May be involved in nucleotide excision repair (By similarity). Binds and presumably selects ubiquitin-conjugates for destruction. Prefers multiubiquitin chains rather than single ubiquitins, with a binding affinity for 'Lys-48'-linked ubiquitin chains. Acts as a ubiquitin receptor that associates with the 26S proteasomal docking subunit RPN10 for the indirect recognitio…	DNA repair protein RAD23	Protein processing in endoplasmic reticulum	4.46	42190.2	351.742	7.71	2	73800	36735	0	50862.5	32275	50218	53204	75032	30254.5	75026	86545.5	70830.5	55267.5	44451.8	52830.2	77467.3	-	0.0127265	-	-0.801345	-	DOWN
A0A1D6GDM6	F8K7.10	DPP6 N-terminal domain-like protein	DPP6 N-terminal domain-like protein	Not Enriched	5.72	74284.3	4791.61	65.75	28	355067	334231	647722	566000	441591	592486	364137	290295	320933	133319	216861	345665	445673	533359	325121	231948	0.308624	0.0175673	0.455008	1.2013	UNCHANGED	UP
B4FAQ9	PCAP1	Plasma membrane-associated cation-binding protein 1; May be involved in intracellular signaling through interaction with PtdInsPs and calmodulin (CaM); may keep PtdInsPs attached to the plasma membrane until Ca(2+)-CaM reaches a competitive concentration subsequent to an increase triggered by a stimulus, thus leading to PtdInsPs release and subsequent activation of InsPs- dependent signaling casc…	DREPP4 protein	Not Enriched	4.69	22643.7	14511.7	61.14	11	171155	349679	414474	525301	137710	105848	848360	666917	607007	331280	1008990	886587	311769	256286	707428	742286	0.0182917	0.121939	-1.1821	-1.53422	DOWN	UNCHANGED
B6SIL7	ELF5A-1	Eukaryotic translation initiation factor 5A-1; The precise role of eIF-5A in protein biosynthesis is not known but it may function as a bimodular protein capable of binding to both RNA and proteins. Involved in xylogenesis.	Eukaryotic translation initiation factor 5A	Not Enriched	5.55	17724.8	13337.4	64.38	7	175991	210254	326275	371172	303851	388752	387664	316469	233353	486956	717212	738980	237507	354592	312495	647716	0.304289	0.0257765	-0.395866	-0.869203	UNCHANGED	DOWN
B4FU15	ELP	Extensin-like protein	Extensin-like protein	Not Enriched	8.07	14178.5	15980.4	55.64	6	543987	731370	868525	352090	75483.6	396368	260870	386157	463311	463823	267791	373208	714627	274647	370112	368274	0.0361153	0.462244	0.949227	-0.423201	UP	UNCHANGED
A0A1D6ES24	FLA7	Fasciclin-like arabinogalactan protein 7; May be a cell surface adhesion protein; Belongs to the fasciclin-like AGP family.	Fasciclin-like arabinogalactan protein 7	Not Enriched	9.56	27269.5	828.464	17.11	4	92119.7	172984	132878	21564	21096	22610.3	34035.5	73460.7	32485.7	29815.7	55504	40159	132660	21756.8	46660.6	41826.2	0.0330697	0.054964	1.50746	-0.942943	UP	UNCHANGED
O80429	FD2	Ferredoxin-2, chloroplastic; Ferredoxins are iron-sulfur proteins that transfer electrons in a wide variety of metabolic reactions; Belongs to the 2Fe2S plant-type ferredoxin family.	Ferredoxin-2, chloroplastic	Photosynthesis	4.27	15371.3	44022.6	62.86	4	943321	939904	816687	507819	158839	332024	495413	630594	482442	440422	766757	362641	899970	332894	536150	523273	0.004485	0.298865	0.747242	-0.652501	UP	UNCHANGED
B4FUM2	LFNR1	Ferredoxin--NADP reductase, leaf isozyme 1, chloroplastic; Plays a key role in regulating the relative amounts of cyclic and non-cyclic electron flow to meet the demands of the plant for ATP and reducing power; Belongs to the ferredoxin--NADP reductase type 1 family.	Ferredoxin--NADP reductase, chloroplastic	Photosynthesis	8.43	41031.8	7795.51	68.29	20	68641.7	14241.9	45516	63861	258706	76587.7	112710	214238	183770	152070	100113	45771	42799.8	133052	170239	99318	0.0198998	0.655133	-1.99189	0.421858	DOWN	UNCHANGED
Q9SLP6	LFNR2	Ferredoxin--NADP reductase, leaf isozyme 2, chloroplastic; Plays a key role in regulating the relative amounts of cyclic and non-cyclic electron flow to meet the demands of the plant for ATP and reducing power.	Ferredoxin--NADP reductase, chloroplastic	Photosynthesis	8.42	39665.4	11866.5	65.35	20	137368	68298.3	235949	207605	302764	128989	283375	437570	501813	233517	308176	151253	147205	213119	407586	230982	0.0324958	0.804817	-1.46928	-0.116119	DOWN	UNCHANGED
P41347	FTRC	Ferredoxin-thioredoxin reductase catalytic chain, chloroplastic; Catalytic subunit of the ferredoxin-thioredoxin reductase (FTR), which catalyzes the two-electron reduction of thioredoxins by the electrons provided by reduced ferredoxin.	Ferredoxin-thioredoxin reductase catalytic chain, chloroplastic	Not Enriched	8.22	17253.4	9465.68	69.74	11	186717	130928	106577	269512	152486	345904	332579	388602	262539	507137	500385	323699	141407	255967	327907	443740	0.012775	0.0845841	-1.21343	-0.793755	DOWN	UNCHANGED
P80680	FTRA1	Ferredoxin/thioredoxin reductase subunit A (Variable subunit) 1	Ferredoxin-thioredoxin reductase, variable chain	Not Enriched	5.58	10943.5	6390.73	55.67	4	12363.5	21647.2	10325.1	69361.4	36444.3	81118.4	0	0	0	107949	306883	196807	14778.6	62308	0	203880	-	0.0746222	-	-1.71023	Unique R4	UNCHANGED
A0A1D6E9A2	GGT1	Glutathione hydrolase 1; May play a role in preventing oxidative stress by metabolizing extracellular oxidized glutathione (GSSG).	Gamma-glutamyltranspeptidase 1	Arachidonic acid metabolism; Glutathione metabolism	9.6	49095.5	569.845	9.41	2	75389	92858	69181	164719	61660	59156	0	0	0	17163	28310	40148	79142.7	95178.3	0	28540.3	-	0.132951	-	1.73763	Unique R4	UNCHANGED
B8A1P1	GPX7	Putative glutathione peroxidase 7, chloroplastic; May constitute a glutathione peroxidase-like protective system against oxidative stresses.	Glutathione peroxidase	Arachidonic acid metabolism; Glutathione metabolism	8.42	18628.9	3699.85	23.21	3	111316	94219.4	174357	76051	40542.1	65654.3	92874.8	78131.4	73968.9	115849	292843	245668	126631	60749.2	81658.4	218120	0.146845	0.043391	0.632955	-1.84419	UNCHANGED	DOWN
P04907	GSTF13	Glutathione S-transferase F13; May be involved in the conjugation of reduced glutathione to a wide number of exogenous and endogenous hydrophobic electrophiles and have a detoxification role against certain herbicides.	Glutathione S-transferase 3	Glutathione metabolism	6.06	23906.5	9987.79	54.5	9	135592	75367.5	219496	256211	151464	171581	505231	451554	420875	320460	516775	310474	143485	193085	459220	382570	0.00287835	0.063606	-1.67828	-0.986485	DOWN	UNCHANGED
Q9FQB2	GSTU17	Glutathione S-transferase U17; Involved in light signaling, mainly phyA-mediated photomorphogenesis and in the integration of various phytohormone signals to modulate various aspects of plant development by affecting glutathione pools. In vitro, possesses glutathione S-transferase activity toward 1-chloro-2,4-dinitrobenzene (CDNB) and benzyl isothiocyanate (BITC).	Glutathione S-transferase GST 27	Glutathione metabolism	5.26	25293.1	1931.65	43.88	7	9615	18022	47484.7	39598.7	54045.3	33546.3	59205.7	74335.7	94643.7	167512	95163	70903.3	25040.6	42396.8	76061.7	111193	0.029582	0.0810963	-1.6029	-1.39104	DOWN	UNCHANGED
A0A1D6JYM4	GSTL2	Glutathione S-transferase L2, chloroplastic; Catalyzes the glutathione-dependent reduction of S- glutathionylquercetin to quercetin. In vitro, possesses glutathione- dependent thiol transferase activity toward 2-hydroxyethyl disulfide (HED).	Glutathione S-transferase L2 chloroplastic	Glutathione metabolism	6.14	34088.7	4128.22	52.98	10	259299	323410	417531	513592	184478	221363	201072	175813	196320	210868	135885	184422	333413	306478	191068	177058	0.0378564	0.290691	0.803223	0.791558	UP	UNCHANGED
A0A1D6J815	GAPA1	Glyceraldehyde-3-phosphate dehydrogenase GAPA1, chloroplastic; Involved in the photosynthetic reductive pentose phosphate pathway (Calvin-Benson cycle). Catalyzes the reduction of 1,3- diphosphoglycerate by NADPH (By similarity).	Glyceraldehyde-3-phosphate dehydrogenase GAPA1 chloroplastic	Carbon fixation in photosynthetic organisms; Carbon metabolism	5.68	44250.3	768.82	6.2	2	0	0	0	0	0	0	189.442	3430.56	1104.58	0	0	0	0	0	1574.86	0	-	-	-	-	Unique S4	-
Q5QJA2	PAP6-2	Plastid-lipid-associated protein 6, chloroplastic; Required for plastoglobule development and resistance to multiple stresses. Regulates plastoglobule osmiophilic content. May be involved in the transport of lipophilic antioxidants in and out of the plastoglobule.	Harpin binding protein 1	Not Enriched	9.87	29426.4	9364.34	76.1	13	174800	61005	121449	480867	265831	629712	508887	240991	483017	421339	793727	644458	119085	458804	410965	619841	0.0331383	0.346886	-1.78703	-0.434022	DOWN	UNCHANGED
K7VAE7	T13E15.7	Thylakoid lumenal 15 kDa protein 1, chloroplastic	HB transcription factor	Not Enriched	5.15	20778.3	20329.4	53.96	10	443431	852673	719739	1154909	531481	1.04925e+06	1.42699e+06	1150034	657360	1.2944e+06	1952856	1791490	671948	911880	1078127	1.67958e+06	0.18683	0.0499185	-0.682106	-0.881186	UNCHANGED	DOWN
A0A1D6G8N5	HSP70-4	Heat shock 70 kDa protein 4; In cooperation with other chaperones, Hsp70s are key components that facilitate folding of de novo synthesized proteins, assist translocation of precursor proteins into organelles, and are responsible for degradation of damaged protein under stress conditions (Probable). ATP-dependent molecular chaperone that assists folding of unfolded or misfolded proteins under str…	Heat shock 70 kDa protein	Protein processing in endoplasmic reticulum	4.86	68267.3	4963.79	44.77	21	30719.3	35889.2	35306.6	29425.8	57091.5	57150.4	16948.7	22930.4	52127.6	13332.8	18054.6	9016.21	33971.7	47889.3	30668.9	13467.9	0.77874	0.0230038	0.147558	1.83018	UNCHANGED	UP
K7UCZ5	HSP70-6	Heat shock 70 kDa protein 6, chloroplastic; Acts redundantly with HSP70-7 in the thermotolerance of germinating seeds. Plays an important role in the protein precursor import into chloroplasts.	Heat shock 70 kDa protein 6 chloroplastic	Protein processing in endoplasmic reticulum	4.88	74898.7	3973.33	49.08	22	19185.4	56576.9	160303	11662.4	15329.9	13948.6	31702	63867.5	32843.7	58661.6	40320	37263.3	78688.6	13647	42804.4	45415	0.455826	0.00934558	0.878395	-1.73459	UNCHANGED	DOWN
B4FIA6	RAT5	Histone H2A.6; Core component of nucleosome. Nucleosomes wrap and compact DNA into chromatin, limiting DNA accessibility to the cellular machineries which require DNA as a template. Histones thereby play a central role in transcription regulation, DNA repair, DNA replication and chromosomal stability. DNA accessibility is regulated via a complex set of post-translational modifications of histones…	Histone H2A	Not Enriched	10.65	13903.1	2022.92	23.7	2	34650.2	173216	90810.9	60898.1	106850	67549	30265.2	55332	39601.7	0	0	0	99559	78432.4	41733	0	0.230285	-	1.25436	-	UNCHANGED	Unique R10
B4FCM8	T11P11.3	Histone H2B.3; Core component of nucleosome. Nucleosomes wrap and compact DNA into chromatin, limiting DNA accessibility to the cellular machineries which require DNA as a template. Histones thereby play a central role in transcription regulation, DNA repair, DNA replication and chromosomal stability. DNA accessibility is regulated via a complex set of post-translational modifications of histones…	Histone H2B	Not Enriched	10.49	16190	18358.2	46	11	113935	313294	222146	313566	278916	297330	183766	206989	163866	172250	142937	165227	216458	296604	184874	160138	0.620527	0.00051638	0.227547	0.889224	UNCHANGED	UP
A0A1D6KC46	HSP21	Heat shock protein 21, chloroplastic; Chaperone protein required for seedling and chloroplast development under heat stress, probably by maintaining plastid-encoded RNA polymerase (PEP)-dependent transcription. ; Belongs to the small heat shock protein (HSP20) family.	Hsp20/alpha crystallin family protein	Protein processing in endoplasmic reticulum	9.69	22790.8	4779.05	54.33	8	246388	198347	295668	593136	256908	371818	383093	363809	404391	371964	439115	318293	246801	407287	383764	376457	0.0108291	0.783007	-0.636872	0.11356	DOWN	UNCHANGED
A0A1D6HEP1	HOP2	Hsp70-Hsp90 organizing protein 2; Mediates the association of the molecular chaperones HSP70 and HSP90. Mediates nuclear encoded chloroplast preproteins binding to HSP90 prior to chloroplastic sorting (By similarity).	Hsp70-Hsp90 organizing protein 3	Not Enriched	7.95	75416.6	1600.76	29.69	13	53086.2	115658	105897	65311.3	25797.9	54218	29358.8	26868.8	18503.5	39497	32276	40849.2	91547	48442.4	24910.4	37540.7	0.0277683	0.417265	1.87777	0.367814	UP	UNCHANGED
A0A1D6EAC4	APXT	L-ascorbate peroxidase T, chloroplastic; Plays a key role in hydrogen peroxide removal; Belongs to the peroxidase family. Ascorbate peroxidase subfamily.	L-ascorbate peroxidase S chloroplastic/mitochondrial	Ascorbate and aldarate metabolism; Glutathione metabolism	5.64	30598.3	1446.67	19.64	4	51335.5	54950.1	57896.4	37616.3	26605.1	32670.6	32405.6	26678.9	18734.5	44205.2	39260	43880.8	54727.3	32297.3	25939.6	42448.7	0.00280744	0.0464082	1.0771	-0.394305	UP	UNCHANGED
Q9LKL4	LOX1	Linoleate 9S-lipoxygenase 1; 9S-lipoxygenase that can use linoleic acid or linolenic acid as substrates. Plant lipoxygenases may be involved in a number of diverse aspects of plant physiology including growth and development, pest resistance, and senescence or responses to wounding. Catalyzes the hydroperoxidation of lipids containing a cis,cis-1,4-pentadiene structure. Function as regulators of …	Lipoxygenase	Not Enriched	6.24	98392	3616.53	21.19	11	18585.7	66482	194119	0	0	0	0	0	0	0	0	0	93062.2	0	0	0	-	-	-	-	Unique R4	-
A0A1D6JMW2	LYM2	LysM domain-containing GPI-anchored protein 2; Chitin elicitor-binding protein involved in the perception of chitin oligosaccharide elicitor.	LysM domain-containing GPI-anchored protein 2	Not Enriched	7.22	39970.3	1638.75	12.96	3	200829	233259	353384	397069	93736.3	329086	26694	71548	82478	166315	66651.5	143569	262490	273297	60240	125512	0.0149653	0.201243	2.12347	1.12265	UP	UNCHANGED
A0A1D6GPH0	MDH2	Malate dehydrogenase 2, cytoplasmic; Catalyzes a reversible NAD-dependent dehydrogenase reaction involved in central metabolism and redox homeostasis between organelle compartments.	Malate dehydrogenase	Biosynthesis of secondary metabolites; Carbon fixation in photosynthetic organisms; Carbon metabolism; Citrate cycle (TCA cycle); Cysteine and methionine metabolism; Glyoxylate and dicarboxylate metabolism; Pyruvate metabolism	7.21	33542.7	10365.8	83.01	15	89765.7	47722	95332.3	133137	102655	139839	168906	141449	266307	143596	100476	87742.1	77606.7	125210	192220	110604	0.0482025	0.513764	-1.30851	0.178945	DOWN	UNCHANGED
A0A1D6L6A9	PMDH2	Malate dehydrogenase 2, peroxisomal; Catalyzes a reversible NAD-dependent dehydrogenase reaction involved in central metabolism and redox homeostasis between organelle compartments (Probable). Peroxisomal NAD-dependent malate dehydrogenase involved in fatty acid beta-oxidation. Reoxidizes NADH from the beta- oxidation and provides NAD for the conversion of fatty acyl-CoA to acetyl-CoA. Does not p…	Malate dehydrogenase	Biosynthesis of secondary metabolites; Carbon fixation in photosynthetic organisms; Carbon metabolism; Citrate cycle (TCA cycle); Cysteine and methionine metabolism; Glyoxylate and dicarboxylate metabolism; Pyruvate metabolism	7.66	37805.5	8498.75	44.69	7	19994.5	21270.6	34936.5	40949.3	39441.8	63345.8	40992.1	49033.4	53207.3	71825.1	52162.3	61437.6	25400.5	47912.3	47744.3	61808.3	0.0201463	0.220967	-0.910471	-0.367405	DOWN	UNCHANGED
A0A1R3MB28	MDH1	Malate dehydrogenase 1, cytoplasmic; Catalyzes a reversible NAD-dependent dehydrogenase reaction involved in central metabolism and redox homeostasis between organelle compartments.	Malate dehydrogenase	Biosynthesis of secondary metabolites; Carbon fixation in photosynthetic organisms; Carbon metabolism; Citrate cycle (TCA cycle); Cysteine and methionine metabolism; Glyoxylate and dicarboxylate metabolism; Pyruvate metabolism	5.68	35932.1	15352	90.66	19	482304	371087	629703	602541	438417	447704	854549	741433	786127	786244	769997	639791	494365	496221	794036	732010	0.0215174	0.0288139	-0.683629	-0.560882	DOWN	UNCHANGED
B4FFV3	MDH	Malate dehydrogenase, chloroplastic; Catalyzes a reversible NAD-dependent dehydrogenase reaction involved in central metabolism and redox homeostasis between organelle compartments (Probable). Plays a key role in the metabolism of dark chloroplasts and non-green plastids. Essential for embryo viability . Plays an essential role in heterotrophic metabolism in embryos, and autotrophic metabolism in…	Malate dehydrogenase	Biosynthesis of secondary metabolites; Carbon fixation in photosynthetic organisms; Carbon metabolism; Citrate cycle (TCA cycle); Cysteine and methionine metabolism; Glyoxylate and dicarboxylate metabolism; Pyruvate metabolism	8.22	41845.1	1508.91	6.05	2	28557	29808.9	34879.9	0	0	0	34011.1	66028.3	34425.1	110878	49487.7	64784.3	31081.9	0	44821.5	75049.9	0.271433	-	-0.528115	-	UNCHANGED	Unique S10
B4FRJ1	MMDH1	Malate dehydrogenase 1, mitochondrial; Catalyzes a reversible NAD-dependent dehydrogenase reaction involved in central metabolism and redox homeostasis between organelle compartments (Probable). Required for carbon dioxide and energy partitioning in leaves. May limit photorespiration during the dark phase . Its activity is essential to shuttle reductants out from the mitochondria to support the p…	Malate dehydrogenase	Biosynthesis of secondary metabolites; Carbon fixation in photosynthetic organisms; Carbon metabolism; Citrate cycle (TCA cycle); Cysteine and methionine metabolism; Glyoxylate and dicarboxylate metabolism; Pyruvate metabolism	7.95	35811.1	13448.1	66.47	13	126732	177830	206889	136183	77164.5	191884	284302	270633	255561	137171	81022.5	115784	170483	135077	270165	111326	0.0159911	0.555266	-0.66421	0.278997	DOWN	UNCHANGED
B4FZP0	CHLI1	Magnesium-chelatase subunit ChlI-1, chloroplastic; Involved in chlorophyll biosynthesis. Catalyzes the insertion of magnesium ion into protoporphyrin IX to yield Mg-protoporphyrin IX. The magnesium-chelatase is a complex of three subunits, CHLI, CHLD and CHLH. The reaction takes place in two steps, with an ATP-dependent activation followed by an ATP-dependent chelation step. Possesses high affini…	Mg-protoporphyrin IX chelatase	Biosynthesis of secondary metabolites	5.34	46159.7	831.075	19.67	6	15796	26564.3	35057.3	25131.7	30828	63299	41221	59476	47036.3	97819	52985	44840	25805.9	39752.9	49244.4	65214.7	0.0389847	0.27829	-0.932261	-0.714137	DOWN	UNCHANGED
B4FH62	T7H20_290	Uncharacterized protein At5g02240	NAD(P)-binding Rossmann-fold superfamily protein	Not Enriched	9.45	31936.4	5736.26	69.13	15	176775	271272	334683	541142	267152	371527	678948	547888	518033	334342	798233	485238	260910	393274	581623	539271	0.00893075	0.408387	-1.15653	-0.455478	DOWN	UNCHANGED
B4FLH6	F14H20.12	NADH dehydrogenase [ubiquinone] 1 beta subcomplex subunit 7; Accessory subunit of the mitochondrial membrane respiratory chain NADH dehydrogenase (Complex I), that is believed not to be involved in catalysis. Complex I functions in the transfer of electrons from NADH to the respiratory chain. The immediate electron acceptor for the enzyme is believed to be ubiquinone (By similarity).	NADH dehydrogenase [ubiquinone] 1 beta subcomplex subunit 7	Oxidative phosphorylation	7.84	12189.1	1401.07	20.37	2	37943.5	62040.5	31646	21058.5	18138	29051	29669	25187.5	42805	53463.5	34399.5	59297.5	43876.7	22749.2	32553.8	49053.5	0.348209	0.0325967	0.430626	-1.10854	UNCHANGED	DOWN
A0A1D6NQP9	LTP3	Non-specific lipid-transfer protein 3; Plant non-specific lipid-transfer proteins transfer phospholipids as well as galactolipids across membranes. May play a role in wax or cutin deposition in the cell walls of expanding epidermal cells and certain secretory tissues (By similarity).	Non-specific lipid-transfer protein	Not Enriched	9.35	19723.7	12165.2	40.54	7	249929	579602	463152	221640	83336.7	195394	388656	819003	539967	559024	473978	303477	430894	166790	582542	445493	0.393559	0.0319635	-0.435027	-1.41737	UNCHANGED	DOWN
A0A1D6NQQ1	LTP4	Non-specific lipid-transfer protein 4; Plant non-specific lipid-transfer proteins transfer phospholipids as well as galactolipids across membranes. May play a role in wax or cutin deposition in the cell walls of expanding epidermal cells and certain secretory tissues (By similarity).	Non-specific lipid-transfer protein	Not Enriched	8.99	11969.3	21911.7	54.62	5	499240	953258	527945	440036	145442	409200	321897	730355	650080	712492	635060	542850	660148	331559	567444	630134	0.655696	0.0474208	0.218311	-0.926393	UNCHANGED	DOWN
B4FR03	Q8RYC3_ARATH	Nucleic acid-binding, OB-fold-like protein	Nucleic acid-binding OB-fold-like protein	Not Enriched	9.72	15618.9	900.693	26.03	3	23276.6	16576.6	22185.4	29534.5	13015.1	44185.1	32749.6	35193.8	36479	49069.7	32200.9	42603.3	20679.5	28911.6	34807.5	41291.3	0.003831	0.29394	-0.751194	-0.514189	DOWN	UNCHANGED
C0P5M6	STIC2	Nucleoid-associated protein At2g24020, chloroplastic; Participates with ALB4 in thylakoid protein targeting. May function with specific subset of thylakoidal proteins . Binds to DNA and alters its conformation. May be involved in regulation of gene expression, nucleoid organization and DNA protection (By similarity); Belongs to the YbaB/EbfC family.	Nucleoid-associated protein	Not Enriched	7.97	20377.2	1304.97	37.1	5	15826.5	14862.7	17487	11588.7	16489.7	15768.7	26264	32762.3	32278.7	62884.3	27258	27445.7	16058.7	14615.7	30435	39196	0.00296101	0.108669	-0.922374	-1.42319	DOWN	UNCHANGED
A0A1D6GL68	F13O11.7	Glucan endo-1,3-beta-glucosidase 8	O-Glycosyl hydrolase family 17 protein	Not Enriched	5.12	52724.6	318.354	5.28	2	15137	17351	15034.5	22007	16212	32335.5	28448	30699.5	38854	27674.5	40344	33052	15840.8	23518.2	32667.2	33690.2	0.00661867	0.163945	-1.04419	-0.518552	DOWN	UNCHANGED
Q43267	PPC2	Phosphoenolpyruvate carboxylase 2; Through the carboxylation of phosphoenolpyruvate (PEP) it forms oxaloacetate, a four-carbon dicarboxylic acid source for the tricarboxylic acid cycle.	PEP carboxylase	Carbon fixation in photosynthetic organisms; Carbon metabolism; Pyruvate metabolism	5.64	109911	47420.4	82.37	75	323480	395078	349768	470757	1.51111e+06	507285	833601	1.88253e+06	1.59331e+06	695615	487961	145265	356109	829718	1.43648e+06	442947	0.0261422	0.362621	-2.01215	0.905488	DOWN	UNCHANGED
B6U5I1	CYP38	Peptidyl-prolyl cis-trans isomerase CYP38, chloroplastic; Required for the assembly and stabilization of PSII, but has no PPIases activity.	Peptidyl-prolyl cis-trans isomerase	Not Enriched	4.71	46868.2	8857.76	61.74	17	268265	42870	305973	190020	556317	221554	874405	791328	614063	404265	687758	690033	205702	322630	759932	594019	0.00787668	0.146274	-1.88531	-0.880627	DOWN	UNCHANGED
P21569	-	-	Peptidyl-prolyl cis-trans isomerase	Not Enriched	8.96	18577.1	21813.4	82.56	10	451209	536472	568009	1.02692e+06	1.03029e+06	1.47156e+06	1.73565e+06	1.47853e+06	892804	1.7538e+06	1.67608e+06	1.70263e+06	518563	1.17626e+06	1.36899e+06	1.71084e+06	0.0278605	0.023208	-1.40052	-0.540498	DOWN	UNCHANGED
B6U2V4	FKBP20-2	Peptidyl-prolyl cis-trans isomerase FKBP20-2, chloroplastic; PPIases accelerate the folding of proteins. It catalyzes the cis-trans isomerization of proline imidic peptide bonds in oligopeptides (By similarity). Involved in the accumulation of the PSII complex.	Peptidylprolyl isomerase	Not Enriched	9.67	28074	1800.14	41.77	8	69293.7	61424.7	49890.3	102412	85528	118681	177738	101626	125923	114938	188236	185064	60202.9	102207	135096	162746	0.0317863	0.0785447	-1.16608	-0.671132	DOWN	UNCHANGED
A0A1D6LYW3	PER39	Peroxidase 39; Removal of H(2)O(2), oxidation of toxic reductants, biosynthesis and degradation of lignin, suberization, auxin catabolism, response to environmental stresses such as wounding, pathogen attack and oxidative stress. These functions might be dependent on each isozyme/isoform in each plant tissue.	Peroxidase	Biosynthesis of secondary metabolites; Phenylpropanoid biosynthesis	6.56	39242.3	3297.54	16.39	8	0	0	0	13519.5	7950.37	13321.8	0	0	0	0	0	0	0	11597.2	0	0	-	-	-	-	-	Unique R10
A0A1D6MSC4	PER52	Peroxidase 52; Removal of H(2)O(2), oxidation of toxic reductants, biosynthesis and degradation of lignin, suberization, auxin catabolism, response to environmental stresses such as wounding, pathogen attack and oxidative stress. These functions might be dependent on each isozyme/isoform in each plant tissue; Belongs to the peroxidase family. Classical plant (class III) peroxidase subfamily.	Peroxidase	Biosynthesis of secondary metabolites; Phenylpropanoid biosynthesis	4.74	37602	1125.34	16.57	4	60940	61890.3	104284	47650	24417.3	16898.7	32563	28954	14202	20968.3	20690	23513	75704.8	29655.3	25239.7	21723.8	0.0303203	0.441748	1.58469	0.449017	UP	UNCHANGED
B4FBH0	PER47	Peroxidase 47; Removal of H(2)O(2), oxidation of toxic reductants, biosynthesis and degradation of lignin, suberization, auxin catabolism, response to environmental stresses such as wounding, pathogen attack and oxidative stress. These functions might be dependent on each isozyme/isoform in each plant tissue.	Peroxidase	Biosynthesis of secondary metabolites; Phenylpropanoid biosynthesis	7.87	38493.6	855.153	12.43	3	49944.7	75275	95198	7027	17243	0	7683	12050	16118	0	0	4033	73472.6	12135	11950.3	4033	0.00988786	-	2.62015	-	UP	-
B4FVT1	PER3	Peroxidase 3; Removal of H(2)O(2), oxidation of toxic reductants, biosynthesis and degradation of lignin, suberization, auxin catabolism, response to environmental stresses such as wounding, pathogen attack and oxidative stress. These functions might be dependent on each isozyme/isoform in each plant tissue; Belongs to the peroxidase family. Classical plant (class III) peroxidase subfamily.	Peroxidase	Biosynthesis of secondary metabolites; Phenylpropanoid biosynthesis	7.95	38475.5	7053.57	49.02	17	404336	581997	688517	524742	325805	532347	681269	324178	388750	707057	914630	748866	558283	460964	464732	790184	0.533958	0.0237495	0.264597	-0.777534	UNCHANGED	DOWN
K7VNE0	PCKA	Phosphoenolpyruvate carboxykinase (ATP)	Phosphoenolpyruvate carboxykinase homolog2	Biosynthesis of secondary metabolites; Carbon fixation in photosynthetic organisms; Carbon metabolism; Citrate cycle (TCA cycle); Glycolysis / Gluconeogenesis; Pyruvate metabolism	6.28	73140.5	1242.46	17.6	9	0	0	0	0	0	0	791.219	5567.16	5620.53	0	0	0	0	0	3992.97	0	-	-	-	-	Unique S4	-
P04711	-	-	Phosphoenolpyruvate carboxylase 1	Not Enriched	5.69	109867	47421	82.37	75	216937	264953	234567	56726.8	182091	62087.2	43983.7	99328.6	84068.7	591174	414697	212541	238819	100302	75793.7	406137	0.00166756	0.0588812	1.65577	-2.01762	UP	UNCHANGED
A0A1D6L1Z0	PGM3	Probable phosphoglucomutase, cytoplasmic 1; This enzyme participates in both the breakdown and synthesis of glucose; Belongs to the phosphohexose mutase family.	Phosphoglucomutase1	Biosynthesis of secondary metabolites; Glycolysis / Gluconeogenesis; Purine metabolism	4.84	54723.7	1689.91	32.94	10	0	0	0	0	0	0	530.251	2287.93	5603.86	0	0	0	0	0	2807.35	0	-	-	-	-	Unique S4	-
A0A096RAV0	PSAF	Photosystem I reaction center subunit III, chloroplastic; Participates in efficiency of electron transfer from plastocyanin to P700 (or cytochrome c553 in algae and cyanobacteria). This plastocyanin-docking protein contributes to the specific association of plastocyanin to PSI.	Photosystem I reaction center subunit III chloroplastic	Photosynthesis	9.81	24673.4	13270.5	56.03	9	610666	859505	727303	611473	730127	442696	380290	987226	908035	315524	104665	166804	732491	594765	758517	195665	0.904455	0.0186446	-0.0503698	1.60394	UNCHANGED	UP
A0A1D6HY75	PSAE2	Photosystem I reaction center subunit IV B, chloroplastic; Stabilizes the interaction between PsaC and the PSI core, assists the docking of the ferredoxin to PSI and interacts with ferredoxin-NADP oxidoreductase.	Photosystem I reaction center subunit IV A	Photosynthesis	10.26	14410.3	12676.8	87.5	8	718225	733177	690864	298567	362255	93744.5	793273	686257	548067	809422	824069	778522	714089	251522	675866	804005	0.623838	0.00254112	0.0793668	-1.67652	UNCHANGED	DOWN
K7UCS1	PSAN	Photosystem I reaction center subunit N, chloroplastic; May function in mediating the binding of the antenna complexes to the PSI reaction center and core antenna. Plays an important role in docking plastocyanin to the PSI complex. Does not bind pigments.	Photosystem I reaction center subunit N	Photosynthesis	9.23	15795.9	34771.2	68.28	4	209953	186997	207209	512271	56962.3	450413	8800.79	19247.2	14534.8	23408	8610.41	6639.13	201387	339882	14194.3	12885.8	1.82751e-05	0.0836905	3.82659	4.72118	UP	UNCHANGED
A0A1D6GF65	psaD1	Photosystem I reaction center subunit II-1, chloroplastic; PsaD can form complexes with ferredoxin and ferredoxin- oxidoreductase in photosystem I (PS I) reaction center. PSAD may encode the ferredoxin-docking protein.	Photosystem I subunit d1	Photosynthesis	10.21	25336.2	41747.7	63.14	17	465299	386690	280610	216140	265530	303570	306386	421945	306873	449371	488354	443710	377533	261746	345068	460479	0.64802	0.00235523	0.129721	-0.814964	UNCHANGED	DOWN
A0A1D6I0S7	PSRP2	30S ribosomal protein 2, chloroplastic; Component of the chloroplast ribosome (chloro-ribosome), a dedicated translation machinery responsible for the synthesis of chloroplast genome-encoded proteins, including proteins of the transcription and translation machinery and components of the photosynthetic apparatus. May have a role in the recruitment of stored chloroplast mRNAs for active protein sy…	Plastid-specific 30S ribosomal protein 2	Not Enriched	4.61	13803.4	1213.67	22.66	2	0	0	0	0	0	0	0	0	0	72535	10882.9	22905	0	0	0	35441	-	-	-	-	-	Unique S10
A0A1D6G0W4	RPL12C	50S ribosomal protein L12-3, chloroplastic	Polynucleotidyl transferase ribonuclease H-like superfamily protein	Ribosome	8.01	47613.5	6790.16	37.16	13	266259	477700	484286	656355	210976	517476	103702	88080.9	109464	225124	382365	383158	409415	461602	100416	330216	0.012662	0.40622	2.02758	0.483242	UP	UNCHANGED
C0PM56	PIFI	Post-illumination chlorophyll fluorescence increase	Post-illumination chlorophyll fluorescence increase	Not Enriched	4.02	18232.2	1419.32	57.67	5	0	0	0	0	0	0	0	0	0	666.142	1337.55	1619.6	0	0	0	1207.76	-	-	-	-	-	Unique S10
B6TVT9	LTD	Protein LHCP TRANSLOCATION DEFECT; Involved in the import of light-harvesting complex proteins (LHCP) and subsequent routing of these proteins to the chloroplast signal recognition particle (SRP) pathway.	Protein LHCP TRANSLOCATION DEFECT	Not Enriched	8.22	20267.9	3997.96	54.84	6	178827	386870	275179	196524	213627	234448	144973	108786	46041.3	55723.7	146359	151804	280292	214866	99933.3	117962	0.0538636	0.0426591	1.48789	0.865114	UNCHANGED	UP
A0A1D6FCY6	F24B9.25	Histone H4; Core component of nucleosome. Nucleosomes wrap and compact DNA into chromatin, limiting DNA accessibility to the cellular machineries which require DNA as a template. Histones thereby play a central role in transcription regulation, DNA repair, DNA replication and chromosomal stability. DNA accessibility is regulated via a complex set of post-translational modifications of histones, a…	Protein MEI2-like 1	Not Enriched	10.72	34407.4	11826.2	13.61	3	6831.69	15255	20188.8	30881.3	42784.2	22729.9	14473.6	27084.5	38730.5	16569.3	9465.94	7144.65	14091.8	32131.8	26762.9	11060	0.189121	0.0312671	-0.925375	1.53866	UNCHANGED	UP
B6SS34	PPD1	PsbP domain-containing protein 1, chloroplastic; Photosystem I assembly factor that assists the proper folding and integration of PsaB and PsaA into the thylakoid membrane. ; Belongs to the psbP family.	PsbP domain-containing protein 1 chloroplastic	Not Enriched	5.68	38001.4	796.908	32.54	7	53268	24339.7	46798.3	63477.7	41837	35436.7	88697	76323.3	66916.7	45596	77731.7	35238	41468.7	46917.1	77312.3	52855.2	0.0294002	0.718571	-0.898677	-0.171932	DOWN	UNCHANGED
B4FGL3	MGP1	Probable ATP synthase 24 kDa subunit, mitochondrial; Mitochondrial membrane ATP synthase (F(1)F(0) ATP synthase or Complex V) produces ATP from ADP in the presence of a proton gradient across the membrane which is generated by electron transport complexes of the respiratory chain. F-type ATPases consist of two structural domains, F(1) - containing the extramembraneous catalytic core and F(0) - co…	Putative ATP synthase 24 kDa subunit mitochondrial	Not Enriched	8.46	27710.2	4020.41	44.03	11	129805	186834	165157	235915	114878	208764	118195	66517.3	76667.3	171860	160822	175006	160599	186519	87126.4	169229	0.0328004	0.663944	0.88228	0.140342	UP	UNCHANGED
A0A1D6H4U4	F1N21.10	Probable lactoylglutathione lyase, chloroplastic; Catalyzes the conversion of hemimercaptal, formed from methylglyoxal and glutathione, to S-lactoylglutathione.	Putative lactoylglutathione lyase chloroplastic	Pyruvate metabolism	5.55	39827.3	762.067	11.42	3	19350.5	0	13840.3	14083	34280.7	22222	62717.7	41004.7	74198.3	43252	99036	93638	16595.4	23528.6	59306.9	78642	-	0.0421329	-	-1.74089	-	DOWN
K7V9L0	CYP26-2	Peptidyl-prolyl cis-trans isomerase CYP26-2, chloroplastic; PPIases accelerate the folding of proteins. It catalyzes the cis-trans isomerization of proline imidic peptide bonds in oligopeptides (By similarity).	Putative peptidyl-prolyl cis-trans isomerase family protein	Not Enriched	10.24	31093.9	510.632	15.84	3	41598.7	32457.3	23971	25616.3	46144.7	36211	51831.7	73426	72230.3	50517	29921.3	75890.7	32675.7	35990.7	65829.3	52109.7	0.0186497	0.330222	-1.01051	-0.533928	DOWN	UNCHANGED
K7V2N6	F5K20_290	Adenine nucleotide alpha hydrolases-like superfamily protein	Putative USP family protein	Not Enriched	5.08	27360.9	2782.67	45.12	6	11024.9	7164.53	9615.96	15797.3	15802.2	26329.1	30709.2	23777.8	23830.9	69281.5	73894.8	27673	9268.48	19309.6	26106	56949.8	0.00277875	0.0674313	-1.49398	-1.56037	DOWN	UNCHANGED
A0A1D6M435	PPDK	Pyruvate, phosphate dikinase 1, chloroplastic; Formation of phosphoenolpyruvate. May be involved in regulating the flux of carbon into starch and fatty acids of seeds and in the remobilization of nitrogen reserves in senescing leaves.	Pyruvate orthophosphate dikinase1	Biosynthesis of secondary metabolites; Carbon fixation in photosynthetic organisms; Carbon metabolism; Glycolysis / Gluconeogenesis; Pyruvate metabolism	5.13	60641.3	54830.4	82.52	41	0	0	0	7493.11	23018.8	4814.43	0	0	0	0	0	0	0	11775.5	0	0	-	-	-	-	-	Unique R10
A0A1D6M411	-	-	Pyruvate, phosphate dikinase	Not Enriched	5.67	102221	46965.3	65.28	61	108920	172175	263457	234834	705397	123011	297670	638956	586877	411743	418865	247492	181517	354414	507834	359367	0.0472666	0.98014	-1.48425	-0.0200216	DOWN	UNCHANGED
A0A1D6GB08	ADK2	Adenylate kinase 3; Catalyzes the reversible transfer of the terminal phosphate group between ATP and AMP. Plays an important role in cellular energy homeostasis and in adenine nucleotide metabolism. ; Belongs to the adenylate kinase family.	RHOMBOID-like protein 12 mitochondrial	Biosynthesis of secondary metabolites; Purine metabolism; Thiamine metabolism	7.17	17291.9	1228.18	31.65	3	30593.7	86731	67013	50477	47291	19201	20723.4	52486	26089.1	2949.63	10015.7	15289.5	61445.9	38989.7	33099.5	9418.3	0.212917	0.0488011	0.892507	2.04955	UNCHANGED	UP
B4FRQ1	RPE	Ribulose-5-phosphate-3-epimerase, chloroplastic; Essential protein required during embryogenesis . Catalyzes the reversible epimerization of D-ribulose 5-phosphate to D-xylulose 5-phosphate (By similarity). Essential for the early steps of nematode feeding sites (NFS, multinucleated root cells) formation induced by the root-knot nematodes Heterodera schachtii, Meloidogyne incognita, M.javanica an…	Ribulose-phosphate 3-epimerase	Biosynthesis of amino acids; Biosynthesis of secondary metabolites; Carbon fixation in photosynthetic organisms; Carbon metabolism	7.87	29161.6	3917.41	41.61	6	146132	31883.7	65646.7	339083	142539	70158.3	256882	373078	450452	216684	215653	155427	81220.8	183927	360137	195921	0.0131877	0.891897	-2.14863	-0.0911438	DOWN	UNCHANGED
A0A1D6IHH5	F20H23.6	FMN binding protein	Root border cell-specific protein	Not Enriched	9.09	31246.3	623.24	10.18	2	20118	10439	11568	13235	21108	0	48717	39927	28489	43067.5	28044	12165	14041.7	17171.5	39044.3	27758.8	0.0193474	-	-1.4754	-	DOWN	-
Q9XFJ8	TATA	Sec-independent protein translocase protein TATA, chloroplastic; Part of the twin-arginine translocation (Tat) system that transports large folded proteins containing a characteristic twin- arginine motif in their signal peptide across the thylakoid membrane. Involved in delta pH-dependent protein transport required for chloroplast development, especially thylakoid membrane formation. TATC and TA…	Sec-independent protein translocase protein TATA, chloroplastic	Not Enriched	9.41	16610.8	3024.88	26.47	3	13428.7	25351.7	23528	26185.3	30627.5	63997.3	74558.3	55735.3	56077	56728	128267	103668	20769.4	40270.1	62123.6	96221.1	0.00464592	0.0813359	-1.58068	-1.25665	DOWN	UNCHANGED
A0A096RG04	AtHBP1	SOUL heme-binding family protein	SOUL heme-binding family protein	Not Enriched	4.48	23816.7	5911.51	67.43	9	337915	149548	634422	333347	435364	499190	561205	525661	598572	566011	692882	719369	373962	422633	561813	659421	0.258368	0.0248558	-0.587199	-0.641793	UNCHANGED	DOWN
B4G0H7	SOUL-1	SOUL heme-binding family protein	SOUL heme-binding family protein	Not Enriched	8.88	24295.2	1178.4	35.11	6	28073	35356.5	22466	40239.7	39866.5	56825.3	100006	33903	46339.7	78853.7	97265	131335	28631.8	45643.8	60082.9	102484	0.201923	0.0254747	-1.06933	-1.16691	UNCHANGED	DOWN
B6T3P0	F13M23.290	HAD superfamily, subfamily IIIB acid phosphatase	Stem 28 kDa glycoprotein	Not Enriched	4.81	29038.9	3011.37	31.8	7	0	0	11106	0	0	0	361117	395784	281495	188140	496623	339181	11106	0	346132	341314	-	-	-	-	-	Unique S10
C0HHH9	UP3	Stress-response A/B barrel domain-containing protein UP3; Involved in stress response.	Stress-response A/B barrel domain-containing protein UP3	Not Enriched	6.06	26464.5	2193.1	44.14	8	86346.7	183183	209327	223742	65868	132942	21582.7	27830	22792	44464	25983	30561	159619	140851	24068.2	33669.3	0.0223751	0.080614	2.72943	2.06466	UP	UNCHANGED
B6T056	CSD1	Superoxide dismutase [Cu-Zn] 1; Destroys radicals which are normally produced within the cells and which are toxic to biological systems; Belongs to the Cu-Zn superoxide dismutase family.	Superoxide dismutase [Cu-Zn]	Not Enriched	5.38	15217.8	25338.1	57.62	5	171780	701991	451593	317654	31048	237450	376556	443451	288372	514645	654881	511751	441788	195384	369460	560426	0.673886	0.0200939	0.257936	-1.52021	UNCHANGED	DOWN
B4FV29	TRX-M4	Thioredoxin M4, chloroplastic; Thiol-disulfide oxidoreductase involved in the redox regulation of enzyme of the oxidative pentose phosphate pathway. Under reducing conditions, inhibits the glucose-6-phosphate dehydrogenase. ; Belongs to the thioredoxin family. Plant M-type subfamily.	Thioredoxin M-type	Not Enriched	9.31	18771.7	7823.69	45.66	7	59970.3	96535.7	105185	406163	81349	378534	47623.3	46961	31354.7	95585	140965	98362	87230.4	288682	41979.7	111637	0.0380684	0.167063	1.05514	1.37066	UP	UNCHANGED
C0PNG7	-	-	Trigger factor	Not Enriched	6.51	25431.6	1204.03	14.89	3	59962	82925.5	36455	62384	44938	50303.3	137692	115362	83029	104372	152813	106973	59780.8	52541.8	112028	121386	0.0657438	0.0141643	-0.9061	-1.20807	UNCHANGED	DOWN
B4FTJ0	TIM	Triosephosphate isomerase, chloroplastic; Belongs to the triosephosphate isomerase family.	Triosephosphate isomerase	Biosynthesis of amino acids; Biosynthesis of secondary metabolites; Carbon fixation in photosynthetic organisms; Carbon metabolism; Glycolysis / Gluconeogenesis	6.13	32706.1	19173.1	75	16	36438.3	41214.5	48067.6	26463.8	540152	22527	310959	420599	502587	159979	52442.7	12770.4	41906.8	196381	411382	75064.1	0.00266435	0.53168	-3.29522	1.38746	DOWN	UNCHANGED
P27923	RPS27AB	Ubiquitin-40S ribosomal protein S27a-2; Ubiquitin exists either covalently attached to another protein, or free (unanchored). When covalently bound, it is conjugated to target proteins via an isopeptide bond either as a monomer (monoubiquitin), a polymer linked via different Lys residues of the ubiquitin (polyubiquitin chains) or a linear polymer linked via the initiator Met of the ubiquitin (lin…	Ubiquitin-40S ribosomal protein S27a	Ribosome	10.21	17909.8	7305.3	74.84	9	131774	329223	257549	217983	190703	233112	434831	458630	274168	317566	460814	393807	239515	213933	389210	390729	0.14111	0.0149459	-0.70043	-0.869013	UNCHANGED	DOWN
C0P3Z8	UEV1C	Ubiquitin-conjugating enzyme E2 variant 1C; Has no ubiquitin ligase activity on its own. The heterodimer with UBC catalyzes the synthesis of non-canonical poly-ubiquitin chains that are linked through 'Lys-63'. This type of poly-ubiquitination does not lead to protein degradation by the proteasome. Mediates transcriptional activation of target genes. May play a role in the control of progress thr…	Ubiquitin-conjugating enzyme E2 variant 1C	Not Enriched	6.61	16877.1	2100.82	59.46	5	20025.5	22623.9	14100.7	30082.6	8813.55	15386.3	0	0	0	29600.3	25435.9	17915.1	18916.7	18094.2	0	24317.1	-	0.433643	-	-0.426446	Unique R4	UNCHANGED
A0A1D6I4G6	RUB1	Ubiquitin-NEDD8-like protein RUB1; Ubiquitin exists either covalently attached to another protein, or free (unanchored). When covalently bound, it is conjugated to target proteins via an isopeptide bond either as a monomer (monoubiquitin), a polymer linked via different Lys residues of the ubiquitin (polyubiquitin chains) or a linear polymer linked via the initiator Met of the ubiquitin (linear p…	Ubiquitin-NEDD8-like protein RUB1	Not Enriched	9.9	21450	7614.59	48.17	8	159509	435789	298838	209888	159391	219184	285537	298648	201148	326753	401858	370614	298045	196154	261778	366408	0.69294	0.00401061	0.18719	-0.901465	UNCHANGED	DOWN
A0A1D6EI90	-	-	Uncharacterized protein	Not Enriched	10.38	12423.6	15080.6	33.05	3	676915	767484	337723	67090	0	298632	0	0	0	0	0	83844	594040	182861	0	83844	-	-	-	-	Unique R4	-
A0A1D6G801	Q8VXY0_ARATH	Expressed protein	Uncharacterized protein	Not Enriched	9.41	22289.6	6719.93	51.46	7	117653	219722	49866	273812	146782	336295	578291	424554	307620	251122	803345	628467	129080	252296	436822	560978	0.0293136	0.147544	-1.75877	-1.15283	DOWN	UNCHANGED
A0A1X7YDH9	-	-	Uncharacterized protein	Not Enriched	8.1	30298.2	4943.64	67.03	14	3465.22	2488.35	11405.5	0	0	0	0	0	0	0	0	0	5786.34	0	0	0	-	-	-	-	Unique R4	-
K7VA33	-	-	Uncharacterized protein	Not Enriched	6.17	10711.6	1470.7	37.23	2	0	0	0	139450	0	9201.5	5469	4129	14880	73455	8071	10303	0	74326	8159.33	30609.7	-	-	-	-	Unique S4	-
A0A1D6LZ57	Q9LSP5_ARATH	Adenine nucleotide alpha hydrolases-like superfamily protein	USP family protein	Not Enriched	5.23	18208.8	3641.36	68.26	7	49784.7	26370.7	88997.3	87675	113976	104286	225415	55335.4	143736	160143	186372	132251	55050.9	101979	141496	159589	0.174339	0.0296887	-1.36192	-0.646082	UNCHANGED	DOWN
A0A1D6LZP8	F17A13.80	HAD superfamily, subfamily IIIB acid phosphatase	Vegetative storage protein 2	Not Enriched	9.25	30763.3	29232.3	77.17	18	313757	360155	631669	627563	442778	321149	869499	1663189	1.13258e+06	838641	840859	635797	435194	463830	1.22176e+06	771766	0.0361657	0.0514812	-1.48923	-0.734567	DOWN	UNCHANGED
A0A1D6QP48	RPL21	50S ribosomal protein L21, chloroplastic; This protein binds to 23S ribosomal RNA in the presence of protein L20.	50S ribosomal protein L21 chloroplastic	Ribosome	8.96	23952.7	1641.48	25.57	4	0	0	0	9652.81	10609.1	8827.31	812.13	2730.74	2386.93	0	0	0	0	9696.39	1976.6	0	-	-	-	-	Unique S4	Unique R10
B6T892	LHCA2	Photosystem I chlorophyll a/b-binding protein 2, chloroplastic; The light-harvesting complex (LHC) functions as a light receptor, it captures and delivers excitation energy to photosystems with which it is closely associated, here photosystem I.	Chlorophyll a-b binding protein, chloroplastic	Photosynthesis - antenna proteins	5.55	29271.2	5393.06	26.3	3	26656	25178.2	24508.2	0	0	0	0	0	0	30139.2	14895.5	7873	25447.5	0	0	17635.9	-	-	-	-	Unique R4	Unique S10
A0A1D6ESK0	APX1	L-ascorbate peroxidase 1, cytosolic; Plays a key role in hydrogen peroxide removal. Constitutes a central component of the reactive oxygen gene network.	L-ascorbate peroxidase 2 cytosolic	Ascorbate and aldarate metabolism; Glutathione metabolism	8.28	64293.5	44589.4	35.84	13	36084.5	41294.3	32979.7	19283.5	14662.1	22519.4	27011.8	25075.4	14961.8	29960	30226.5	26560.5	36786.2	18821.7	22349.7	28915.6	0.0316454	0.0170763	0.718911	-0.619456	UP	DOWN
A0A1D6L9Z1	F13M22.16	Uncharacterized protein At2g37660, chloroplastic	NAD-dependent epimerase/dehydratase	Not Enriched	9.78	22259.5	11851.4	61.76	9	6392.75	13332.4	11926.5	0	0	0	0	0	0	1627.55	4036.54	2928.26	10550.5	0	0	2864.12	-	-	-	-	Unique R4	Unique S10
Q9SAZ6	PPC3	Phosphoenolpyruvate carboxylase 3; Through the carboxylation of phosphoenolpyruvate (PEP) it forms oxaloacetate, a four-carbon dicarboxylic acid source for the tricarboxylic acid cycle.	Phosphoenolpyruvate carboxylase	Carbon fixation in photosynthetic organisms; Carbon metabolism; Pyruvate metabolism	5.68	110056	7449.83	18.33	14	1649.76	2280.26	2867.77	0	0	0	0	0	0	2029.73	1373.43	251.391	2265.93	0	0	1218.18	-	-	-	-	Unique R4	Unique S10
A0A1D6F5C3	PDIL1-1	Protein disulfide isomerase-like 1-1; Protein disulfide isomerase that associates with RD21A protease for trafficking from the ER through the Golgi to lytic and protein storage vacuoles of endothelial cells in developing seeds. Regulates the timing of programmed cell death (PCD) of the endothelial cells by chaperoning and inhibiting cysteine proteases during their trafficking to vacuoles.	Protein disulfide-isomerase	Protein processing in endoplasmic reticulum	4.77	49665.1	845.478	15.06	5	28335.5	10146.3	65282.2	0	0	0	0	0	0	15973.4	9461.88	6855.22	34588	0	0	10763.5	-	-	-	-	Unique R4	Unique S10
B4FE30			10 kDa chaperonin		9.2	10543.4	6600.4	80.61	8	175912	286921	310304	296652	175132	329223	293969	149270	93081.7	193741	299698	316787	257712	267003	178773	270075	0.339173	0.962029	0.527627	-0.0165078	UNCHANGED	UNCHANGED
A0A1D6F6I5			14-3-3-like protein		4.66	27935.2	4873.8	58.1	12	52279.9	33552.7	134490	64118.3	80477.1	54392.9	89790.7	49364.3	192283	94767.5	110354	31185.1	73440.9	66329.4	110479	78769	0.52041	0.649729	-0.589122	-0.247978	UNCHANGED	UNCHANGED
B6U284			14-3-3-like protein		4.59	28978.6	7061.1	54.69	10	55867.3	61094.7	143854	28404.9	70454.7	21379.3	54021.9	52660.8	120505	61688.8	42597.2	15292.1	86938.7	40079.6	75729.3	39859.3	0.772541	0.9919	0.199147	0.00795172	UNCHANGED	UNCHANGED
B7ZYI0			14-3-3-like protein GF14-6		4.56	29776.6	7700.19	50.19	9	39411.7	43336.9	111275	43340.4	112860	31897.8	63865.3	91379.8	177537	67871.4	38878.8	10288.2	64674.4	62699.4	110927	39012.8	0.326785	0.477642	-0.778347	0.684502	UNCHANGED	UNCHANGED
P30792			2,3-bisphosphoglycerate-independent phosphoglycerate mutase		5.15	60790.8	1843.62	27.19	7	22340.7	12217.3	35099	10425	133261	6690.5	6747.83	31422.7	73693.7	27167.3	8659	0	23219	50125.5	37288.1	17913.2	0.53284	-	-0.683408	-	UNCHANGED	-
B4F848			20 kDa chaperonin chloroplastic		8.94	25811.7	15100.5	73.98	17	374195	544549	722360	604980	306425	648217	352808	361603	309948	382723	465341	348806	547035	519874	341453	398957	0.113498	0.344437	0.679944	0.381929	UNCHANGED	UNCHANGED
O64960			23.6 kDa heat shock protein mitochondrial		6.55	23816	3028.67	48.62	10	116203	224653	218029	344656	108847	342763	303175	134248	68492	128114	63412.3	55589	186295	265422	168638	82371.9	0.83246	0.0882838	0.143657	1.68806	UNCHANGED	UNCHANGED
C0PPG1			25.3 kDa heat shock protein chloroplastic		9.2	27435.6	3025.57	32.94	7	51247.3	62555.7	39874.3	74420.3	65423.3	216596	220797	69327.3	168613	93312	88469	109643	51225.8	118813	152912	97141.4	0.0862494	0.6834	-1.57776	0.290538	UNCHANGED	UNCHANGED
B6TSC0			2-C-methyl-D-erythritol 2,4-cyclodiphosphate synthase		7.41	24260.9	986.11	11.95	2	12383	21642	29994	29845	10787	34244.5	50942	22908	68344	102945	60878	52621	21339.7	24958.8	47398	72148	0.139953	0.0514147	-1.15129	-1.53141	UNCHANGED	UNCHANGED
B4FM07			2-Cys peroxiredoxin BAS1 chloroplastic		5.71	28335.3	7171.25	54.23	10	73948.7	89429.3	65267	15149.3	374748	16156.3	20067.9	319782	477146	66888	14690.4	0	76215	135351	272332	40789.2	0.217853	-	-1.83722	-	UNCHANGED	-
B6TDF7			30S ribosomal protein 2, chloroplastic		8.87	27419.1	1273.18	9.56	2	16226	123069	104384	9249	57789	12770	7397	50440.5	94356	58016	5900.21	11255	81226.3	26602.7	50731.2	25057.1	0.502417	0.949124	0.679075	0.0863531	UNCHANGED	UNCHANGED
B4FUZ5			30S ribosomal protein S1		4.44	43775.5	1075.3	12.72	3	34762	19302	59206	11212	47902	14656	52026	79865	15182	32750.7	28249.7	28476	37756.7	24590	49024.3	29825.4	0.63614	0.679955	-0.376767	-0.278472	UNCHANGED	UNCHANGED
A0A1D6JSF3			30S ribosomal protein S10 chloroplastic		9.27	20099.1	1641.68	28.26	4	33459	67281.3	37284.5	31720.7	27243.7	119020	22638	32831.3	54123.7	48899	59349	35181.7	46008.3	59328.3	36531	47809.9	0.539842	0.726419	0.332772	0.311411	UNCHANGED	UNCHANGED
Q9TJN6			30S ribosomal protein S17, chloroplastic		10.76	14823.1	4455.63	54.55	5	229938	447846	190151	210370	171926	336751	278392	310737	230790	143207	256836	274664	289312	239683	273306	224902	0.85715	0.830261	0.0821045	0.0918262	UNCHANGED	UNCHANGED
P02355			30S ribosomal protein S4, chloroplastic		11.48	23519.8	748.224	17.41	2	0	11009	0	0	48284	9848	12237	35511	74650.5	16382	15654	0	11009	29066	40799.5	16018	-	-	-	-	-	-
C0PEC4			30S ribosomal protein S5 chloroplastic		5.01	34466.2	1378.99	28.13	10	94444	89254	130081	190120	166296	233197	116859	185101	153203	185122	292405	267860	104593	196538	151721	248462	0.115647	0.242545	-0.536631	-0.338223	UNCHANGED	UNCHANGED
C0P7X7			30S ribosomal protein S6 alpha chloroplastic		5.17	23917.4	2149.26	40.54	7	116484	305830	191048	505326	160021	311605	446074	307286	171204	219578	568307	391681	204454	325651	308188	393189	0.343295	0.658819	-0.592031	-0.271897	UNCHANGED	UNCHANGED
P12339			30S ribosomal protein S7, chloroplastic		12.22	17658.8	2060.59	24.36	3	21601	79902	44613.3	13606.5	138425	15955.7	8328.5	81191	104921	29698.3	9413.5	6364	48705.4	55995.8	64813.6	15158.6	0.657102	0.384578	-0.412214	1.88518	UNCHANGED	UNCHANGED
A0A1D6J6Z7			40S ribosomal protein S10-1		9.83	18670.9	2453.23	50.59	5	41335.3	240360	62010	40947	108225	79635.5	13146	71130.3	66724	42882	11424	15081	114568	76269.3	50333.4	23129	0.38469	0.0720723	1.18662	1.7214	UNCHANGED	UNCHANGED
B6T2A5			40S ribosomal protein S11		11.02	17917.9	2400.72	32.08	6	27568	40096.3	61731.7	17333	53008	18248	9877	145896	274554	33667	9609	13280.5	43132	29529.7	143442	18852.2	0.262941	0.485925	-1.73364	0.647435	UNCHANGED	UNCHANGED
B6SHY8			40S ribosomal protein S12		5.21	15336.6	9198.69	52.86	5	200821	536070	386084	508245	138564	387936	385153	367674	253404	487176	364134	355336	374325	344915	335410	402215	0.730661	0.649651	0.158366	-0.221726	UNCHANGED	UNCHANGED
B4FML8			40S ribosomal protein S13		10.96	17143.3	1856.36	34.44	4	14244	31182.3	26575	9608.5	47692.7	8501	10346	31733.7	55840.7	14941	4074	0	24000.4	21934.1	32640.1	9507.5	0.572654	-	-0.443585	-	UNCHANGED	-
B4FBS3			40S ribosomal protein S14		10.99	16445.9	3138.72	54	5	29531.3	32934.3	80123.3	19468.5	87856	48842.3	13083	97074.7	158828	81203.7	14416	19609.5	47529.7	52055.6	89661.9	38409.7	0.404808	0.664546	-0.915667	0.438582	UNCHANGED	UNCHANGED
B6SII7			40S ribosomal protein S15		10.55	17241.3	2804.68	22.22	2	18000	41194.5	27949	21984	92641	0	0	14493.5	53668	23399	0	0	29047.8	57312.5	34080.8	23399	-	-	-	-	-	-
B4FQ61			40S ribosomal protein S15a		10.17	14804.3	2579.43	33.85	5	41948.3	30669	120241	10104	159817	13539.3	0	73696.7	139660	21868.7	8390	9200	64286.2	61153.3	106678	13152.9	-	0.387402	-	2.21705	-	UNCHANGED
B6TG61			40S ribosomal protein S16		11.06	16863.9	4862.41	25	3	15032.3	111237	60913	28223	88854.7	20440	14669.5	105574	139685	67906.5	10869.5	11257	62394	45839.2	86642.7	30011	0.629696	0.611265	-0.473671	0.611091	UNCHANGED	UNCHANGED
B4FID1			40S ribosomal protein S17-1		10.54	16458.2	1219.68	50.7	5	18441.5	32930	30975	9448.33	34662	20241.5	3851	32907	45852.7	26241.5	6885	3656	27448.8	21450.6	27536.9	12260.8	0.995005	0.416571	-0.00462074	0.806962	UNCHANGED	UNCHANGED
A0A1D6GFP8			40S ribosomal protein S18		10.27	15290.8	6441.52	57.69	8	27072.3	91252.7	77826	14123.7	185530	26749.7	11624	148616	163410	71552.7	21717	0	65383.7	75467.8	107883	46634.8	0.460613	-	-0.72247	-	UNCHANGED	-
B4FD90			40S ribosomal protein S19		10.33	16322.8	6143.37	60	8	26850.2	219555	147987	19472	61944.2	43248.5	4572.82	41492	30048.3	25736.6	7963.24	19872.6	131464	41554.9	25371	17857.5	0.137681	0.150683	2.37341	1.21849	UNCHANGED	UNCHANGED
B4FP25			40S ribosomal protein S19		10.44	16312.7	5596.41	56.55	8	31706.1	215381	138243	51900.7	186727	127462	16355.2	168952	255450	66764.4	20657.8	51552.4	128443	122030	146919	46324.8	0.843734	0.140773	-0.19389	1.39738	UNCHANGED	UNCHANGED
B6TNR8			40S ribosomal protein S2		10.55	30585.3	746.175	21.86	4	43794.2	80951.8	144688	31122.9	164567	29967.3	18770.2	128521	241992	76341.5	18042	43289	89811.4	75219.2	129761	45890.8	0.602991	0.572354	-0.53089	0.712894	UNCHANGED	UNCHANGED
A0A1D6JW41			40S ribosomal protein S20-1		9.96	13938.2	4207.01	19.84	2	185915	108343	264726	0	127926	348514	0	242628	187815	62143.9	0	3215.22	186328	238220	215221	32679.6	-	-	-	-	-	-
B4FDT0			40S ribosomal protein S20-1		9.92	14116.5	1830.37	19.53	2	30697	48278	34703	107622	34846	115065	38615	45279.5	19731	52548.1	60774	36732.9	37892.7	85844.3	34541.8	50018.3	0.737349	0.248445	0.133573	0.779266	UNCHANGED	UNCHANGED
A0A1D6PHK8			40S ribosomal protein S23-2		9.55	56872.7	1867.93	7.23	3	0	0	0	0	5668.67	461.783	0	0	0	0	0	0	0	3065.23	0	0	-	-	-	-	-	-
B4FMD3			40S ribosomal protein S23-2		10.73	15159.7	2860.94	33.82	3	32599.5	30262.5	39601	4636	55262.3	10024.6	8272	92264	121631	24521.5	0	0	34154.3	23307.6	74055.6	24521.5	0.306694	-	-1.11654	-	UNCHANGED	-
B4FJ27			40S ribosomal protein S24		11.26	15733.6	1560.15	26.28	2	50975	57660.5	68959.5	37034	117206	64851	15156.5	137626	318886	53448.5	15672	21373.5	59198.3	73030.3	157222	30164.7	0.329571	0.178191	-1.40918	1.27564	UNCHANGED	UNCHANGED
B4FG22			40S ribosomal protein S25-1		10.96	12022.1	3705.83	36.11	3	37221.7	353076	158868	54498	120559	133930	25626.5	129748	245053	98699.7	20597	19429.7	183055	102995	133476	46242.1	0.680084	0.189357	0.455697	1.1553	UNCHANGED	UNCHANGED
Q9ZQX9			40S ribosomal protein S27		8.88	9884.33	2747.48	24.42	2	36506.7	83481.7	55611.7	41402	25783	46970	16559	65623	72066	57195	22691	14672	58533.3	38051.7	51416	31519.3	0.764653	0.675779	0.187041	0.271723	UNCHANGED	UNCHANGED
B6UG10			40S ribosomal protein S3a		10.22	29951.8	3744.16	44.23	9	31182.3	40715.7	66413	16214.5	125848	14035.7	15221	112468	238565	60096.3	13947	9879	46103.7	52032.8	122085	27974.1	0.310585	0.58242	-1.40493	0.89533	UNCHANGED	UNCHANGED
A0A1D6LBD6			40S ribosomal protein S4		10.41	28118.8	2085.12	25.51	6	23173.1	37506.9	65031.5	22664.3	182980	21336.7	11617	164992	193543	58542.3	9530	6106.67	41903.8	75660.2	123384	24726.3	0.231485	0.41657	-1.558	1.61349	UNCHANGED	UNCHANGED
B6SHZ1			40S ribosomal protein S5		10.14	22480.8	1989.55	37.69	5	32553.7	151736	110013	46580	76481.3	30363.3	8139	100585	240172	52346.5	9832	24700	98100.9	51141.6	116299	28959.5	0.8224	0.293838	-0.245499	0.820459	UNCHANGED	UNCHANGED
B6T1H0			40S ribosomal protein S6		11.15	28873.5	1821.44	22.71	3	55996	33407.5	46378	13272.5	270174	25851	18614	228584	357909	73967.3	30423.5	13854	45260.5	103099	201703	39414.9	0.189494	0.497825	-2.1559	1.38722	UNCHANGED	UNCHANGED
Q08069			40S ribosomal protein S8		10.79	25170.8	3853.28	52.94	10	56026.3	154395	96121	43492.3	285168	51051.3	12613.5	257133	322872	152265	24834.7	21245.3	102181	126571	197540	66115	0.388315	0.539734	-0.951021	0.936894	UNCHANGED	UNCHANGED
B6T7B2			40S ribosomal protein S9		10.71	22489	1617.84	31.96	5	28599.7	20163	58163.3	21805	119331	35345	7876	86231.7	86740.7	38930.7	13621	10031.5	35642	58827	60282.8	20861.1	0.437876	0.298877	-0.758168	1.49567	UNCHANGED	UNCHANGED
B4G194			40S ribosomal protein SA		4.73	33660.9	2306.46	43.18	9	107547	78994	125497	31302	83991.3	62899.3	31124	123118	148843	80607.3	27888.3	29913.7	104013	59397.6	101028	46136.4	0.941499	0.59606	0.0419993	0.364497	UNCHANGED	UNCHANGED
B6TN41			4-hydroxy-4-methyl-2-oxoglutarate aldolase		5.74	18402.1	1440.07	35.71	5	54914.7	39965	106505	103889	189440	129171	76851.7	117832	210185	161168	132359	105735	67128.3	140833	134956	133087	0.200365	0.809	-1.0075	0.0816179	UNCHANGED	UNCHANGED
Q41761			4-hydroxy-7-methoxy-3-oxo-3,4-dihydro-2H-1,4-benzoxazin-2-yl glucoside beta-D-glucosidase 2, chloroplastic		6.78	64339.7	15334.9	63.59	28	111796	244047	756709	356615	376139	174675	342650	942088	638869	477444	366688	89167.3	370851	302476	641202	311100	0.360372	0.951085	-0.789941	-0.0405546	UNCHANGED	UNCHANGED
B4G1Q5			50S ribosomal protein L10 chloroplastic		9.1	24524.2	4382.57	58.56	9	155632	258140	224034	234876	96913	181714	50258.7	191129	197393	122459	184563	99973.3	212602	171168	146260	135665	0.306992	0.496136	0.539616	0.335362	UNCHANGED	UNCHANGED
B6U1J2			50S ribosomal protein L11 chloroplastic		10.57	22806	7151.19	45.16	8	337672	465755	435909	552418	317704	653768	562576	523282	445891	283390	328224	494070	413112	507963	510583	368561	0.132415	0.304204	-0.305613	0.46282	UNCHANGED	UNCHANGED
B6UIC1			50S ribosomal protein L12, chloroplastic		5.62	18972.7	32807.4	69.4	13	1.34921e+06	1616570	1258672	1244379	1.02992e+06	2.33271e+06	1768683	1.82001e+06	900228	2.0367e+06	2.20794e+06	1.69747e+06	1.40815e+06	1.53567e+06	1.49631e+06	1.9807e+06	0.79482	0.359441	-0.0876053	-0.367144	UNCHANGED	UNCHANGED
A0A1D6NC89			50S ribosomal protein L13 chloroplastic		10.26	19053	1489.74	41.92	4	17427.3	23494.3	24833	17853.7	82217	18753	12542.5	84665	100799	28280	20796	9818	21918.2	39607.9	66002.1	19631.3	0.180746	0.414648	-1.59038	1.01263	UNCHANGED	UNCHANGED
P08529			50S ribosomal protein L14, chloroplastic		9.67	13550.8	3415.63	26.02	3	38426	18343	41416	8718	40099.3	21454	19717.5	62878.3	107782	40963	17519	14156.7	32728.3	23423.8	63459.4	24212.9	0.309669	0.952367	-0.955293	-0.0478014	UNCHANGED	UNCHANGED
B4FUZ9			50S ribosomal protein L15 chloroplastic		11.17	28408	1572.28	22.1	6	30496.3	87582.7	42185.7	16984.3	94087.7	54509.3	20737.3	170668	178248	37468	9900.67	23408.7	53421.6	55193.8	123218	23592.4	0.266996	0.252267	-1.20572	1.22618	UNCHANGED	UNCHANGED
P08528			50S ribosomal protein L16, chloroplastic		11.96	15645.4	1566.3	21.32	2	0	18691	34339	0	83082.5	0	0	0	172595	68564	0	0	26515	83082.5	172595	68564	-	-	-	-	-	-
A0A1D6H5B6			50S ribosomal protein L21 chloroplastic		9.8	23723.6	2378.71	43.26	7	119579	91939.7	153233	102502	126090	83496.6	80088.1	233647	199079	130300	190582	203242	121584	104030	170938	174708	0.377506	0.0511097	-0.491522	-0.747952	UNCHANGED	UNCHANGED
K7W1Y2			50S ribosomal protein L27 chloroplastic		10.44	20744.8	1429.66	51.58	5	47860.7	279359	51240	47069.3	217106	117876	36769.3	169924	217252	73517	47620.7	47853.5	126153	127351	141315	56330.4	0.879354	0.228956	-0.163739	1.17682	UNCHANGED	UNCHANGED
B4G1J8			50S ribosomal protein L3, chloroplastic		11.02	27867.6	4947.48	46.95	9	70275.7	160314	208865	65280	344480	109096	42607	546513	533295	122626	58746	91247.7	146485	172952	374138	90873.3	0.253213	0.406826	-1.35282	0.928444	UNCHANGED	UNCHANGED
B4FKB3			50S ribosomal protein L31		5.44	14905.8	4883.46	31.54	5	112153	148001	282770	522349	125713	396497	321270	195583	140526	331909	643467	467306	180975	348186	219126	480894	0.635807	0.419849	-0.275973	-0.465859	UNCHANGED	UNCHANGED
P25461			50S ribosomal protein L33, chloroplastic		10.66	7976.15	1240.97	31.82	2	38235.5	173617	7893	37431.5	159131	126100	45286.5	32031.5	6913	104088	72740	95300	73248.5	107554	28077	90709.2	0.435423	0.676673	1.38341	0.245741	UNCHANGED	UNCHANGED
B6SST7			50S ribosomal protein L5		10.58	30570.5	3388.77	40.64	9	44829.7	67390.7	87554	28459.7	152499	47899.7	28122	236755	293802	77098.7	18957.3	38537.7	66591.4	76286.1	186226	44864.6	0.216898	0.497259	-1.48365	0.765844	UNCHANGED	UNCHANGED
B6T4J1			50S ribosomal protein L6		10.35	25025.2	2113.68	53.1	10	33894	139116	50977.6	14404.1	48412.8	113740	13861.8	131535	164646	113639	41508.7	29772	74662.6	58852.4	103348	61640	0.636523	0.946728	-0.46905	-0.0667664	UNCHANGED	UNCHANGED
A0A1D6HNM4			50S ribosomal protein L9 chloroplastic		10.54	10046.8	7540.52	50.55	3	221980	524236	186666	305021	231241	409545	151214	389029	302272	214342	207006	326712	310961	315269	280838	249354	0.825089	0.365404	0.146991	0.338389	UNCHANGED	UNCHANGED
C0P5Y3			5-methyltetrahydropteroyltriglutamate--homocysteine methyltransferase 1		5.42	84834.8	2323.62	38.51	17	26176.3	41664	23831	5590	87809	4615	0	61878	166029	18970.3	0	0	30557.1	32671.3	113954	18970.3	-	-	-	-	-	-
O24573			60S acidic ribosomal protein P0		5	34618.8	2624.42	42.01	8	40442.3	45560	96417	95839	73328.3	66675	101671	129729	95066	90373.3	49665.3	40515	60806.4	78614.1	108822	60184.6	0.0820481	0.356151	-0.839674	0.385395	UNCHANGED	UNCHANGED
O24415			60S acidic ribosomal protein P2B		3.98	11700.1	23305	98.23	13	379377	329266	491247	590121	287786	761352	808470	599585	430041	444945	792905	653766	399963	546419	612699	630538	0.14953	0.64936	-0.61531	-0.206576	UNCHANGED	UNCHANGED
A0A1D6LNJ7			60S acidic ribosomal protein P3		4.19	12049.2	2809.75	30	2	62588.5	111449	234310	205568	39321	93895.5	77613	125060	175536	260246	174367	169700	136116	112928	126070	201438	0.871735	0.196041	0.110617	-0.83493	UNCHANGED	UNCHANGED
A0A1D6KWH1			60S ribosomal protein L10-3		10.53	20773	3253.86	41.53	5	21194.1	14651.2	33086.4	5495.39	96664.6	9582.52	6599.55	242081	273338	35281.7	3225.5	7905	22977.2	37247.5	174006	15470.7	0.147904	0.525742	-2.92086	1.2676	UNCHANGED	UNCHANGED
B6T6G1			60S ribosomal protein L12		9.5	17815.6	6708.32	72.29	11	224094	498583	410164	435927	195817	331506	132022	315371	354141	173847	106855	194982	377613	321083	267178	158561	0.356302	0.0943139	0.499109	1.01791	UNCHANGED	UNCHANGED
B6T5F2			60S ribosomal protein L13		11.15	23951	2589.8	28.37	5	35531	62124.7	85157	24977.5	150902	44172	25474	190806	201155	60335.7	26213	21941	60937.6	73350.4	139145	36163.2	0.253537	0.415811	-1.19119	1.02028	UNCHANGED	UNCHANGED
B4FCU1			60S ribosomal protein L14-1		10.63	15404.2	1567.79	16.42	2	22823.5	18804	29424	6000	53899.5	15267.5	0	65945	87274.5	28515	0	5985	23683.8	25055.7	76609.8	17250	-	-	-	-	-	-
B6SJC8			60S ribosomal protein L18		11.84	21200	2664.59	27.27	4	39765.7	48832.3	53635.3	17149	147995	15888	0	143730	294098	54423.3	11575	11669	47411.1	60343.9	218914	25889.1	-	0.496287	-	1.22086	-	UNCHANGED
B6TGT0			60S ribosomal protein L2		11.49	28390.5	2812	38.7	6	30479.7	31261.7	30521.3	15293.3	146071	13605.3	19021	158143	300683	58274.7	14466.5	15916	30754.2	58323.2	159282	29552.4	0.189103	0.566948	-2.37273	0.980796	UNCHANGED	UNCHANGED
B4FCK9			60S ribosomal protein L22-2		9.95	14559.7	2033.21	38.46	3	47361.3	61378.3	81505	30180	59011	81057	35857	42054.3	41482.7	44888.7	25804.5	31447.5	63414.9	56749.3	39798	34046.9	0.0796115	0.223647	0.672126	0.73708	UNCHANGED	UNCHANGED
K7VZN8			60S ribosomal protein L22-2		10.13	14343.5	1234.32	21.54	2	16467	20263	29588	15455	33963	31673	19059	26090	38640.5	21330.5	23625	26167	22106	27030.3	27929.8	23707.5	0.447864	0.608659	-0.337369	0.189236	UNCHANGED	UNCHANGED
A0A1D6GPR5			60S ribosomal protein L23		10.42	13627.1	2697.74	48.8	4	23179	195399	75723.3	17003.5	49336.3	24061.3	13249	104472	184112	96127.7	10908	11741.7	98100.3	30133.7	100611	39592.4	0.973467	0.767741	-0.0364565	-0.393846	UNCHANGED	UNCHANGED
A0A1D6LY77			60S ribosomal protein L23a-1		10.58	14633.5	5206.95	40.63	2	120592	557079	326835	51270.5	322842	180390	83666	478818	397414	201164	140290	65051.5	334835	184834	319966	135502	0.936142	0.604006	0.0655317	0.447919	UNCHANGED	UNCHANGED
A0A1D6MLR1			60S ribosomal protein L26-1		11.54	17556.3	1742.91	28.03	3	14214.5	9941	12480.5	7649	33696	18818.7	0	39699.7	72097	23503.7	8428	16006.5	12212	20054.6	55898.3	15979.4	-	0.66422	-	0.327718	-	UNCHANGED
B4FTA3			60S ribosomal protein L27		11.08	15777.7	714.208	15.33	2	5456	0	0	0	35357	0	0	48243	41731	6078	7903	13938	5456	35357	44987	9306.33	-	-	-	-	-	-
A0A096RRR4			60S ribosomal protein L3-1		10.51	40741.4	1719.25	26.7	7	26357.7	25634.3	17834.7	18006.3	179781	13295	23761.5	132025	144306	40001.7	22351.7	38897	23275.6	70360.8	100031	33750.1	0.116245	0.542223	-2.10356	1.05988	UNCHANGED	UNCHANGED
A0A096SXU4			60S ribosomal protein L35a-2		10.87	12959.1	3243.37	35.71	2	27667.5	20186.5	51948.5	0	101800	17427	0	91038	156108	33829	11088	5737	33267.5	59613.5	123573	16884.7	-	-	-	-	-	-
B4FW07			60S ribosomal protein L36		11.86	12603.2	1547.65	17.12	2	32488.7	107398	76314	19399	109157	52991	0	99733.3	230190	59115.7	0	38530	72066.9	60515.7	164962	48822.8	-	-	-	-	-	-
C0P455			60S ribosomal protein L4-1		11.08	44406.7	2329.17	39.21	11	53992.7	101970	117829	26970.3	232742	15287	14243	276414	401473	74384.7	16930	7678	91263.8	91666.4	230710	32997.6	0.294528	0.470217	-1.33797	1.47403	UNCHANGED	UNCHANGED
A0A1D6N4X3			60S ribosomal protein L5-1 homolog a		9.62	34497	2675.33	39.07	8	28133	30106.3	32750.7	13843	180345	22882	11741	142467	202891	28575	7301	5920	30330	72356.8	119033	13932	0.191049	0.344495	-1.97254	2.37673	UNCHANGED	UNCHANGED
B4F9G6			60S ribosomal protein L6		10.58	24242.4	2154.7	28.31	5	36088.3	27671.7	63452	13520	80593.3	22471.7	26319	101697	164280	30755.3	8135	25084	42404	38861.7	97432	21324.8	0.253758	0.471813	-1.2002	0.865817	UNCHANGED	UNCHANGED
K7TFB6			ABA-responsive protein		6.27	29289.1	1911.08	31.25	4	8178	27572.3	71241.7	96181.3	10939.5	35842.5	42463	26172.5	25639.7	48636.3	36092	28381	35664	47654.4	31425.1	37703.1	0.838135	0.72123	0.182553	0.337927	UNCHANGED	UNCHANGED
B4FT76			ABC transporter I family member 6 chloroplastic		5.33	32418.1	753.697	14.85	3	36370	190579	45425.7	110451	37089.7	121635	36850.7	65432.7	51391.3	39616.5	40721.3	37510.7	90791.6	89725	51224.9	39282.8	0.478257	0.130058	0.825713	1.19161	UNCHANGED	UNCHANGED
A0A1D6EHR6			Abscisic acid stress ripening2		5.93	11331.2	17885.9	53.06	3	174274	455515	391078	494784	65780.7	250712	643230	245320	288446	468220	457408	350264	340289	270426	392332	425297	0.74942	0.298782	-0.205315	-0.653239	UNCHANGED	UNCHANGED
A0A1D6HTN9			Acidic endochitinase		7.33	33976.3	732.186	15.58	4	20129.5	0	29950.3	118352	53247	21109.5	14179	10480	0	4817	11337.5	18593.5	25039.9	64236.2	12329.5	11582.7	-	0.142346	-	2.47142	-	UNCHANGED
A0A1D6PUL9			Aconitate hydratase		5.69	86773.8	657.79	4.41	2	49068	59868	104289	0	129019	8796	0	94270	116152	0	0	0	71075	68907.5	105211	0	-	-	-	-	-	-
A0A1D6EHT1			Actin-7		5.34	66177.1	2776.92	23.73	10	46025.6	120564	134391	33599.5	178899	30071.6	36774.2	88229.4	250055	152365	33181.7	24988.7	100327	80856.6	125020	70178.6	0.741631	0.875623	-0.317446	0.204334	UNCHANGED	UNCHANGED
A0A1D6FW06			Actin-7		4.93	26895.8	1311.06	22.08	4	2103.58	4847	13005	1895.08	26711	1125.07	5563.07	4195.23	7140.54	48333.6	11996	5717.49	6651.86	9910.37	5632.95	22015.7	0.778255	0.484172	0.239867	-1.15152	UNCHANGED	UNCHANGED
Q41764			Actin-depolymerizing factor 3		5.29	16014	3337.35	42.45	5	33082.3	20219.3	59033.7	24516	52926.3	37040.7	58967	69833	104944	114340	20593	44041.3	37445.1	38161	77914.7	59658	0.087401	0.50439	-1.05712	-0.644617	UNCHANGED	UNCHANGED
B6SRG5			Acyl-CoA-binding protein		5.75	9965.3	4792.72	65.93	5	16392.9	92783.8	45412.9	88255.9	13892.7	78151	50781.7	19306.3	25973.3	74200	67109	87606.7	51529.9	60099.9	32020.4	76305.2	0.465945	0.537359	0.686416	-0.34442	UNCHANGED	UNCHANGED
A0A1D6IZQ8			Acyl-CoA-binding protein1		4.68	11849.3	6863.24	67.92	7	316274	731103	463109	623139	137212	434565	371362	256626	370522	349978	682280	490823	503495	398305	332837	507694	0.25106	0.557412	0.597163	-0.350084	UNCHANGED	UNCHANGED
C0P3S5			Acylpyruvase FAHD1, mitochondrial		5.28	24731.6	850.51	30.74	3	40293.3	20611.7	31746	33049	58899.3	56851	28301	56914	47819	64680.5	36565.5	34541.5	30883.7	49599.8	44344.7	45262.5	0.256759	0.751473	-0.521917	0.132017	UNCHANGED	UNCHANGED
A0A1D6PTE3			Adenosylhomocysteinase		4.7	26311.7	755.668	10.97	2	17394	17175.5	24679.5	0	25474	0	0	68829.5	171490	25859	4037	0	19749.7	25474	120160	14948	-	-	-	-	-	-
A0A1D6F249			Adenylate kinase 4		8.68	12925.9	2459.63	51.26	4	61922.3	183249	97454.7	52895.8	60179.8	150602	33959.3	45340.4	35228.6	55790.8	19042.4	28736.4	114209	87892.4	38176.1	34523.2	0.103555	0.184196	1.58093	1.34817	UNCHANGED	UNCHANGED
A0A1D6NHS4			Adenylate kinase 4		8.55	19833.9	5457.02	56.67	8	58230.4	207626	100931	412166	156644	291408	74133.5	179626	81523.3	271937	79877.2	228258	122263	286739	111761	193357	0.860236	0.376463	0.129565	0.568469	UNCHANGED	UNCHANGED
P43188			Adenylate kinase, chloroplastic		4.75	24924.5	30758.1	87.39	18	718034	741187	927670	1.23129e+06	1.00423e+06	1229675	1380611	1.45199e+06	933517	1.15886e+06	1.74577e+06	1475552	795631	1.15506e+06	1.25537e+06	1460059	0.0586276	0.175695	-0.657945	-0.338056	UNCHANGED	UNCHANGED
A0A1D6KCZ2			Alanine aminotransferase 2 mitochondrial		6.02	53360.9	2888.1	32.99	12	8860.67	14000.7	17008.3	9469.33	65127	19019.3	28864	35082.7	233246	97618	58147	6728	13289.9	31205.2	99064.3	54164.3	0.270624	0.505539	-2.89804	-0.795556	UNCHANGED	UNCHANGED
A0A1D6N430			Aldolase1		9.79	13898.8	1158.16	31.25	3	20902.9	12586.6	25667.8	7422.9	10023.5	11994.2	8471.95	17871	38849.6	44353	3776.7	3323.01	19719.1	9813.54	21730.9	17150.9	0.846743	0.619803	-0.140152	-0.80544	UNCHANGED	UNCHANGED
A0A1D6NNV9			Alpha/beta-Hydrolases superfamily protein		6.8	31031.1	1284.18	43.66	8	48251.7	25846.3	101211	78660.3	49826	65843.3	136378	78182.3	187053	189086	99184	85525.3	58436.4	64776.6	133871	124598	0.122228	0.149036	-1.19591	-0.943741	UNCHANGED	UNCHANGED
A0A1D6Q0B6			Alpha/beta-Hydrolases superfamily protein		5.61	14813.6	1457.66	21.17	2	55439.5	31867.5	116726	34901	10743.5	21740.5	37423	44695.5	38509	50572.5	19245.5	14174.7	68011.2	22461.7	40209.2	27997.6	0.335052	0.699726	0.758247	-0.317836	UNCHANGED	UNCHANGED
B4FQX1			Alpha-1,4-glucan-protein synthase [UDP-forming]		5.68	41743.7	1184.25	19.23	5	12974	12293	37911.3	0	19875.3	0	0	21955.3	45697.7	22341	0	0	21059.4	19875.3	33826.5	22341	-	-	-	-	-	-
P13867			Alpha-amylase/trypsin inhibitor		7.69	22987.2	2761.27	52.43	9	61731.7	18478.1	38241.5	13228.9	48561.8	47668.6	9595.94	60335.2	43242.3	81162.3	12895.1	49185.8	39483.8	36486.4	37724.5	47747.7	0.932289	0.648583	0.0657588	-0.388073	UNCHANGED	UNCHANGED
A0A1D6F5U8			Alpha-mannosidase		6.59	82216.9	839.457	12.04	5	40486.3	46150	62189	85945.3	46380.7	92675.7	78149	54713.3	36244.3	87821	97339	110624	49608.4	75000.6	56368.9	98594.8	0.648878	0.211599	-0.184313	-0.39461	UNCHANGED	UNCHANGED
A0A1D6QIZ3			Ankyrin repeat domain-containing protein 2A		4.17	28783.6	456.629	8.71	2	0	0	0	37973	0	47391	26028	0	0	42537.5	64345.5	27784	0	42682	26028	44889	-	-	-	-	-	-
B6TM55			APx1-Cytosolic Ascorbate Peroxidase		5.46	27479.1	52663.7	88.4	18	388157	554365	464214	907525	323275	615485	937639	419628	451991	684176	743385	748627	468912	615428	603086	725396	0.484337	0.552785	-0.363047	-0.237178	UNCHANGED	UNCHANGED
B7ZYV4			Arginine decarboxylase		5.02	71156	1439.32	22.38	8	63398.7	34007	35562.7	11712.3	161241	6496.33	0	23208.3	17775.3	5510	0	0	44322.8	59816.4	20491.8	5510	-	-	-	-	-	-
A0A1D6JYW7			Ascorbate peroxidase homolog3		5.43	29287.2	61840.2	91.35	17	531295	622897	606185	872062	437459	724417	1135886	675401	504432	847672	1174190	927272	586792	677979	771907	983045	0.38656	0.131132	-0.395576	-0.536015	UNCHANGED	UNCHANGED
B4G031			Ascorbate peroxidase2		5.14	27341.9	9551.57	82.4	13	257928	306922	425105	519194	230334	245785	395279	256288	272028	334882	463244	320620	329985	331771	307865	372915	0.755336	0.713107	0.100104	-0.168661	UNCHANGED	UNCHANGED
A0A1D6HNF6			Aspartate aminotransferase chloroplastic		6.02	46521.3	14677.2	80.38	21	50365	78313.7	65918	43721.3	294889	53888.3	196226	740967	803571	441539	215066	68596.3	64865.6	130833	580255	241734	0.055808	0.460694	-3.16116	-0.885693	UNCHANGED	UNCHANGED
K7VN08			ATP synthase B chain		5.29	22772.4	21115.5	59.26	13	739007	1.06404e+06	958543	1.46244e+06	1.10387e+06	1933755	1.63074e+06	1625878	963242	1.69952e+06	2.24674e+06	2021619	920530	1.50002e+06	1.40662e+06	1.9893e+06	0.114413	0.164607	-0.611697	-0.407273	UNCHANGED	UNCHANGED
A0A1D6HKL3			ATP synthase chloroplast subunit1		4.79	26586.1	7744.01	70.97	10	147361	193403	455341	194204	310909	107712	492065	481033	488456	362242	96440.4	82598.4	265368	204275	487185	180427	0.0819077	0.836614	-0.876472	0.179098	UNCHANGED	UNCHANGED
P00835			ATP synthase epsilon chain, chloroplastic		4.83	15274.6	9423.07	67.88	4	109245	92646.7	108095	69666.3	199752	56034.3	58987.7	134050	172229	76098.3	257615	41966.7	103329	108484	121755	125227	0.613503	0.846522	-0.236744	-0.207057	UNCHANGED	UNCHANGED
P05022			ATP synthase subunit alpha, chloroplastic		5.76	55764	13027.1	66.86	25	56844.2	94460.9	76108.7	26571	691676	28994.2	158194	706102	875444	101442	75842.9	3148.36	75804.6	249080	579913	60144.3	0.0806016	0.445043	-2.93548	2.05011	UNCHANGED	UNCHANGED
A0A1R3NS96			ATP synthase subunit beta		5.14	54098.1	30086.3	91.97	35	247659	510674	426154	235778	1.02554e+06	95199.7	483513	952948	956855	409064	314982	77737.7	394829	452174	797772	267261	0.0829683	0.578089	-1.01475	0.758627	UNCHANGED	UNCHANGED
P19023			ATP synthase subunit beta, mitochondrial		5.97	59217.5	1337.54	37.07	13	33574.8	137446	166257	7580.4	131453	7742.32	7833.12	63412.3	48012.7	31411.9	4633.53	0	112426	48925.3	39752.7	18022.7	0.17062	-	1.49985	-	UNCHANGED	-
B4FS99			ATP synthase subunit d, mitochondrial		5	19927.6	1680.19	18.82	3	45182	43344	46928.7	151894	29534.7	70039.3	56091.3	32083	28641	63282.3	61493.3	68083.7	45151.6	83822.7	38938.4	64286.4	0.514394	0.616573	0.21358	0.382826	UNCHANGED	UNCHANGED
P0C1M0			ATP synthase subunit gamma, chloroplastic		8.25	40132	6413.89	50.97	10	46832.3	59109.3	69401	16728.7	283020	25644	30077.7	255259	435512	98600	41865.3	15606	58447.6	108464	240283	52023.8	0.196522	0.567417	-2.03952	1.05998	UNCHANGED	UNCHANGED
A0A1D6EWI1			ATP synthase3		5.94	21346.7	3027.47	50.74	5	114065	182648	177361	309716	70289.3	169619	202259	90507	74399	168381	294951	174232	158025	183208	122388	212521	0.480389	0.735047	0.368685	-0.214124	UNCHANGED	UNCHANGED
A0A1D6HE45			ATP-dependent Clp protease proteolytic subunit		6.43	30472.8	1835.54	21.63	3	25037.7	21531.3	58643.7	30058.5	133604	44134.5	26584.5	93697	276874	38681	32078.5	32667	35070.9	69265.7	132385	34475.5	0.268131	0.344615	-1.9164	1.00657	UNCHANGED	UNCHANGED
A0A1D6PC01			ATP-dependent Clp protease proteolytic subunit		5.74	25894.6	780.298	23.73	3	19749	63969.3	48179	59669.7	29152	68436.7	30490	50366	33726.5	58246.3	38170.3	48674	43965.8	52419.4	38194.2	48363.6	0.707688	0.77467	0.203029	0.116182	UNCHANGED	UNCHANGED
A0A1D6MXT4			Auxin-binding protein 1		5.79	14485.5	479.232	17.05	2	48674.5	22994	57244.5	0	0	18026	4650	20300	0	52138	0	0	42971	18026	12475	52138	-	-	-	-	-	-
A0A1D6GWN1			Basic endochitinase 1		4.93	30969.1	19039.2	52.8	8	309105	589653	1508266	1.11537e+06	127460	280203	219897	482299	201704	337713	201258	202845	802342	507676	301300	247272	0.25066	0.448638	1.41302	1.03781	UNCHANGED	UNCHANGED
C0P3M6			Basic endochitinase B		8.47	28202.6	2200.06	43.63	6	129279	160965	328846	8117	79934.3	182630	0	74038.3	21880.7	0	0	30504.7	206364	90227.2	47959.5	30504.7	-	-	-	-	-	-
A0A1R3M158			Benzoxazinone synthesis9		4.98	50359.5	2818.77	31.39	9	34245	25935.3	138124	24628.3	77737	22506.5	27160.3	69360.7	175611	29199.3	25732	33730.5	66101.4	41623.9	90710.7	29553.9	0.68836	0.543788	-0.45659	0.494063	UNCHANGED	UNCHANGED
E1AFV5			Beta-1,3-glucanase		9.59	36090.8	2780.82	24.78	5	14421	13439	33901.7	10736	12539	10948.5	5999	107661	119713	267458	22792	53525.5	20587.2	11407.8	77790.8	114592	0.193828	0.25102	-1.91785	-3.32841	UNCHANGED	UNCHANGED
P55005			Beta-amylase		4.7	55522.3	6825.1	46.93	16	18008.3	62097	97062	20847	12161.3	6752	14277.3	467328	655424	64638.3	30126.3	15972.7	59055.8	13253.4	379010	36912.4	0.170343	0.19044	-2.68208	-1.47774	UNCHANGED	UNCHANGED
A0A1D6JWK2			Beta-galactosidase		5.56	77238	307.027	7.37	2	12238.5	11089	18216.5	11594.5	26427.5	36785	14880	22495	22700.5	25606	14421	11531.5	13848	24935.7	20025.2	17186.2	0.142657	0.412332	-0.532137	0.536963	UNCHANGED	UNCHANGED
A0A1D6MUP9			Beta-glucosidase 17		4.9	59266.5	1384.12	7.57	3	180855	185757	409547	63856.3	114080	117273	76305	474931	451380	161382	81224.7	241576	258720	98403.1	334205	161394	0.640261	0.271424	-0.369343	-0.713812	UNCHANGED	UNCHANGED
A0A1D6MY44			Beta-glucosidase 17		8.5	30205.3	1344.66	13.36	3	16018.6	12132.4	224122	3479.4	9338.85	16933.6	7626.66	31870.8	9056.89	13902.5	9561.52	486.02	84090.9	9917.29	16184.8	7983.34	0.389766	0.745017	2.37731	0.312954	UNCHANGED	UNCHANGED
A0A1D6JFP2			Bifunctional inhibitor/lipid-transfer protein/seed storage 2S albumin superfamily protein		6.85	21179.6	961.534	21.08	2	64923	109620	106051	37297.7	11932	39952.5	6759	58232.3	47283	142348	32428.5	39017.7	93531.2	29727.4	37424.8	71264.6	0.0574204	0.32092	1.32145	-1.26139	UNCHANGED	UNCHANGED
A0A1D6N760			Bowman-birk inhibitor1		5.57	12656.2	15992	50.93	6	402386	658228	553655	461819	15740.7	511219	7651	212845	447415	347630	168417	111448	538090	329593	222637	209165	0.0986827	0.524449	1.27315	0.656044	UNCHANGED	UNCHANGED
A0A1D6MMA1			Bowman-Birk type wound-induced proteinase inhibitor WIP1		8.02	9678.94	6217.49	25.93	3	74720	51118	198167	30929	0	77305	0	8225	0	22092	7762	8922	108002	54117	8225	12925.3	-	-	-	-	-	-
B6TRL2			Brain acid soluble protein 1		4.23	45293.5	13532.2	84.38	23	282414	411377	446997	655691	301770	457588	660092	580919	351590	374751	687087	543358	380262	471683	530867	535065	0.225337	0.666573	-0.481355	-0.181896	UNCHANGED	UNCHANGED
Q5I204			Brain acid soluble protein 1		4.33	38421.2	4762.19	64.84	14	138756	206346	176692	363560	102277	316846	250723	197324	124604	233783	331160	219177	173932	260895	190884	261373	0.703537	0.995909	-0.134174	-0.00264581	UNCHANGED	UNCHANGED
B4FNQ8			Calmodulin		4.79	16638.9	2083.67	46.62	7	22183.3	31311.8	23437.6	28537.3	20233	44091.1	35460.9	38996	13882.6	43653.3	36664	30616.6	25644.2	30953.8	29446.5	36978	0.672556	0.490393	-0.199461	-0.256551	UNCHANGED	UNCHANGED
B6T4U8			Calmodulin		4.58	16555.8	1522.79	27.7	4	14453.1	20075.2	17333.4	22831.5	15765.7	22973.8	13104.9	15953.8	6723.47	23907.2	25926.6	24237.7	17287.2	20523.7	11927.4	24690.5	0.166662	0.165571	0.535432	-0.266665	UNCHANGED	UNCHANGED
Q7DLR7			Calmodulin-7		3.92	16902.8	6992.56	76.51	7	281027	540201	415767	319858	73169	298752	137119	314305	243528	221497	168818	218881	412332	230593	231651	203065	0.117587	0.750438	0.831854	0.183407	UNCHANGED	UNCHANGED
A0A1D6HWM7			Calreticulin		4.64	41296.1	2611.6	45.56	11	117596	20465	153588	52805.3	48230.3	40894	95029.7	124229	131917	108382	109245	46612.7	97216.2	47309.9	117058	88079.9	0.656118	0.124481	-0.26796	-0.896671	UNCHANGED	UNCHANGED
A0A1D6K0A0			Calvin cycle protein CP12-2 chloroplastic		4.84	13920.4	1974.49	19.84	2	86143.4	164274	106356	1819.82	0	5640.77	114749	20593.5	121222	130064	144116	236590	118924	3730.3	85521.5	170257	0.45138	-	0.475687	-	UNCHANGED	-
A0A1D6KF14			cAMP-regulated phosphoprotein 19-related protein		4.15	17342	1266.15	23.42	3	16150	22115	15352	103284	30474.5	136962	99289.5	45226	32118.3	86821	79534	79889.7	17872.3	90240.3	58877.9	82081.6	0.11825	0.808494	-1.72	0.136714	UNCHANGED	UNCHANGED
A0A1D6NHQ5			Carbonic anhydrase		6.48	15232.4	4647.94	65.69	5	63956.9	43015.5	117541	89016.6	173617	184372	83982.8	37656.6	66615.6	94227.3	518174	389605	74837.7	149002	62751.7	334002	0.665993	0.225062	0.254111	-1.16453	UNCHANGED	UNCHANGED
C0P441			Carbonic anhydrase		8.49	26878	3426.18	55.1	9	14835.1	5835.33	41354.4	13919.4	55526.6	36532.5	20237.4	19037.3	74714.2	96769.6	62371.5	50167.3	20675	35326.2	37996.3	69769.5	0.460415	0.134846	-0.877975	-0.981859	UNCHANGED	UNCHANGED
A0A096RZN2			Carbonic anhydrase, chloroplastic		8.47	50161.5	4237.04	43.58	13	14793	12819	43154.6	27116.9	181326	75528.9	34282.8	47245.4	293223	61927.5	45936.4	24824.8	23588.8	94657.4	124917	44229.6	0.298147	0.34174	-2.40479	1.0977	UNCHANGED	UNCHANGED
A0A1D6ERU3			Carboxypeptidase		4.74	51720.5	1628.03	18.09	5	129174	31716	122660	125260	243506	67908.3	33736.3	9454	40109	46769.3	0	14498.5	94516.6	145558	27766.4	30633.9	0.111675	-	1.76722	-	UNCHANGED	-
A0A1D6JMR5			Catalase		6.59	56740.8	1976.11	17.44	6	18019	12841.7	22736	20438.3	175761	34699.3	17052.5	33365	85195	29666	12688.5	0	17865.6	76966.1	45204.2	21177.2	0.25787	-	-1.33927	-	UNCHANGED	-
A0A1D6EEX6			CBS domain-containing protein CBSX1 chloroplastic		9.9	27463.4	700.469	18.58	3	95381	121824	109932	103244	71138.5	63411	91129	102979	74450	102452	134571	116950	109046	79264.5	89519.3	117991	0.15811	0.0649105	0.28466	-0.573934	UNCHANGED	UNCHANGED
B6SQE2			CDGSH iron-sulfur domain-containing protein NEET		10.05	11228.9	1560.62	22.86	2	38198.5	101195	38693.5	201892	78231	167032	200832	47367.5	37262.5	83313	445168	437297	59362.3	149052	95153.8	321926	0.563489	0.238472	-0.680714	-1.11091	UNCHANGED	UNCHANGED
B6SLX1			Chaperonin		7.22	10507.3	7076.57	80.61	9	88599.1	195265	106652	218714	86855.8	192348	176215	69085.3	25247.3	80235.8	132212	146587	130172	165972	90182.6	119679	0.512136	0.362151	0.529499	0.471778	UNCHANGED	UNCHANGED
B6T8U7			Chaperonin		9.23	25574.5	12032.8	70.2	16	363985	482444	507164	466101	238724	454035	748247	608774	404960	314742	589587	442344	451197	386286	587327	448891	0.279923	0.594694	-0.380405	-0.216695	UNCHANGED	UNCHANGED
C0P530			Chaperonin 60 subunit beta 2 chloroplastic		5.23	62007	2212.54	27.63	9	47251.3	153536	117548	188096	88369	165804	39831.3	118436	145990	74892.7	88528.5	12783	106112	147423	101419	58734.7	0.921201	0.0808034	0.0652537	1.32767	UNCHANGED	UNCHANGED
B4G1T3			Chitinase chem5		3.86	30635.7	4230.29	8.81	3	273443	126492	887140	96705.7	326986	288847	282041	446139	381455	652021	221708	349218	429025	237513	369878	407649	0.815816	0.3091	0.214011	-0.779321	UNCHANGED	UNCHANGED
A0A1D6LMS5			Chitinase2		4.54	33197.4	4522.86	15.16	2	89697	21343	96160.5	0	0	0	0	17874	158231	362094	0	0	69066.8	0	88052.5	362094	-	-	-	-	-	-
P27497			Chlorophyll a-b binding protein M9, chloroplastic		4.95	28155.1	13708.6	51.7	8	57396	39689.7	19570.7	14905.4	282699	6253.55	27714.4	237872	311800	39218	17695.6	3165.98	38885.4	101286	192462	20026.5	0.147933	0.423946	-2.30728	2.33845	UNCHANGED	UNCHANGED
A0A096QRW1			Chlorophyll a-b binding protein, chloroplastic		4.93	28847	2667.58	35.69	5	18811.5	22909.7	22472.3	5501	167927	5959	20091	141183	234630	24342.5	8260	0	21397.8	59795.6	131968	16301.2	0.149678	-	-2.62465	-	UNCHANGED	-
A0A1D6EZH7			Chlorophyll a-b binding protein, chloroplastic		6.37	26736.5	3690.76	36.99	4	26656	25178.2	24508.2	35361	213112	40266	24296.3	176949	199785	30139.2	14895.5	7873	25447.5	96246.4	133677	17635.9	0.120915	0.252344	-2.39316	2.44822	UNCHANGED	UNCHANGED
B4FL55			Chlorophyll a-b binding protein, chloroplastic		5.16	30297.6	7456.18	49.82	8	126672	129924	151607	28814	583707	21323.7	53797.7	584568	583905	106040	54625	14280	136067	211281	407424	58315.1	0.2	0.461745	-1.58221	1.85722	UNCHANGED	UNCHANGED
B4FNR1			Chlorophyll a-b binding protein, chloroplastic		4.96	27929.9	21209.7	63.74	11	231499	278446	347069	333704	1.0665e+06	167463	406286	1.0423e+06	812533	349447	406452	161533	285672	522555	753705	305810	0.0684247	0.490613	-1.39964	0.772946	UNCHANGED	UNCHANGED
B6SSN3			Chlorophyll a-b binding protein, chloroplastic		6.23	26537.3	13922.5	57.55	8	446818	296854	619236	414987	604435	151267	378213	536949	422033	183011	291023	116599	454303	390230	445731	196877	0.938555	0.241875	0.0274794	0.987026	UNCHANGED	UNCHANGED
B6SUC4			Chlorophyll a-b binding protein, chloroplastic		9.31	28984.4	19474.2	68.91	16	520717	522623	717211	558478	1.08769e+06	691168	595010	1.1807e+06	969648	621539	430391	261015	586850	779111	915120	437648	0.147704	0.146791	-0.640968	0.832057	UNCHANGED	UNCHANGED
B6SZT9			Chlorophyll a-b binding protein, chloroplastic		5.08	27965.8	13122	64.62	11	59387.7	44274.3	42544.3	30048	438385	22260.7	59779.7	375929	538709	86139	53774.7	9569.03	48735.4	163564	324806	49827.6	0.121259	0.459782	-2.73653	1.71484	UNCHANGED	UNCHANGED
K7TWD9			Chlorophyll a-b binding protein, chloroplastic		6.34	26720.4	7497.9	28.69	3	69460.5	51202.5	52503	22068	351122	10482	55685	333788	199506	111155	0	0	57722	127891	196326	111155	0.160263	-	-1.76606	-	UNCHANGED	-
K7TXI5			Chlorophyll a-b binding protein, chloroplastic		9.02	26586.8	7085.38	34.27	5	106206	105563	98135.7	29873	541998	33642.5	55057.7	381744	419662	100171	91863.7	20375	103301	201838	285488	70803.2	0.190648	0.488509	-1.46657	1.51131	UNCHANGED	UNCHANGED
O24561			Chlorophyll a-b binding protein, chloroplastic		5.17	31441.7	2932.89	35.4	7	52143.3	93264	48134	18620.5	378225	7041.5	25644	413469	563315	51123.3	29690.7	9025	64513.8	134629	334143	29946.3	0.168987	0.440783	-2.37279	2.16854	UNCHANGED	UNCHANGED
P06671			Chlorophyll a-b binding protein, chloroplastic		5.12	28166.1	14472.1	57.36	7	90326.7	147120	125615	41555	535818	46659.2	138103	474963	465445	138724	124577	45271.2	121021	208011	359504	102858	0.100211	0.561906	-1.57075	1.01601	UNCHANGED	UNCHANGED
B6ST36			Chloroplast oxygen-evolving complex/thylakoid lumenal 25.6kDa protein		9.57	26450.3	18963.9	57.02	11	446345	648823	438614	711255	508003	738530	899665	608505	530267	471678	960019	835175	511261	652596	679479	755624	0.270856	0.562887	-0.41037	-0.211479	UNCHANGED	UNCHANGED
A0A1D6GM23			Chloroplast post-illumination chlorophyll fluorescence increase protein		4.76	29070.4	806.033	10.04	2	35587.7	28212.4	45114.6	52364.5	29873.7	27658.3	38662.3	60041.1	31297.3	14787.6	27470.7	52842.3	36304.9	36632.2	43333.6	31700.2	0.517386	0.736885	-0.255322	0.208618	UNCHANGED	UNCHANGED
B4FZ35			CHL-Zea mays Chloroplastic lipocalin		5.66	38217.3	1793.89	49.12	10	103927	43406.7	65099.3	445781	116128	251838	387520	86561.7	97225	167567	344107	444320	70811	271249	190436	318665	0.298357	0.724303	-1.42726	-0.232421	UNCHANGED	UNCHANGED
C0PLI2			Cold shock protein 2		5.93	23911	1663.55	27.71	4	46422.7	77107.3	173291	216472	44466	142323	57601.7	43796	58281.7	119458	105058	121297	98940.4	134421	53226.4	115271	0.300842	0.721603	0.894417	0.221723	UNCHANGED	UNCHANGED
B6SQL3			Copper transport protein CCH		4.63	11460.9	6326.14	34.82	3	173256	336987	481094	553583	124630	365918	850238	386576	284449	727292	698917	516025	330446	348044	507088	647411	0.417303	0.100464	-0.617824	-0.895415	UNCHANGED	UNCHANGED
B6UAC7			Cortical cell-delineating protein		8.08	14974.5	5737.78	49.31	5	152413	172812	364169	29306.3	16514	69637.5	41760.7	128437	246210	115691	47617.3	69851.7	229798	38485.9	138802	77719.9	0.36808	0.200846	0.727335	-1.01395	UNCHANGED	UNCHANGED
Q9ST25			Cortical cell-delineating protein		7.89	14092.5	21014.5	55.64	6	580451	754063	841379	325358	43107.3	329638	330705	772699	674140	740225	497231	431097	725298	232701	592515	556184	0.438165	0.0725091	0.291723	-1.25708	UNCHANGED	UNCHANGED
B6U3H3			CP12-1		4.53	14952.4	14249.1	56.43	8	367197	818842	623495	361675	44647	438448	457952	616793	602467	505532	830193	581490	603178	281590	559071	639072	0.768898	0.0828598	0.109553	-1.18238	UNCHANGED	UNCHANGED
A0A1R3MBN3			Cyanate hydratase		5.51	18583.3	966.158	20.48	2	22123	38723	24761.5	141452	45624	0	94240	11784	13662	0	0	0	28535.8	93538	39895.3	0	0.702366	-	-0.483445	-	UNCHANGED	-
Q5GA18			Cystathionine beta synthase domain protein1		9.74	32099.2	1038.35	15.03	4	17260.3	34102.5	72260	30397	29679	36692.7	46468	39530	41415.3	116016	22293.7	36935	41207.6	32256.2	42471.1	58414.9	0.942293	0.42089	-0.043571	-0.856759	UNCHANGED	UNCHANGED
Q10717			Cysteine proteinase 2		7.04	39712.7	948.833	13.06	2	89469	25288	113956	51032.5	44308.5	37846	20083	38725.5	15062.5	34296	28856	29847	76237.7	44395.7	24623.7	30999.7	0.132707	0.0322316	1.63046	0.518166	UNCHANGED	UNCHANGED
B4FV48			Cysteine proteinase inhibitor		6.12	26753.4	2719.43	15.92	3	21830.3	26751.7	28484	32325.7	30939.3	44719	27780.3	7463	15140.5	48108.7	41683.7	43082.7	25688.7	35994.7	16794.6	44291.7	0.227772	0.158633	0.613134	-0.299252	UNCHANGED	UNCHANGED
B8A367			Cysteine synthase		7.17	41865.9	2453.34	44.22	11	85977.7	22723.3	141786	29079	99265	23962.3	36801.3	82162.4	166422	92424	26315.7	28048	83495.8	50768.8	95128.5	48929.2	0.831519	0.957719	-0.188175	0.0532452	UNCHANGED	UNCHANGED
P80608			Cysteine synthase		5.82	34320.6	1407.09	33.54	6	56007	24029.7	80967.7	18112.3	56082.7	35843	26115	33039	123873	52095.3	17432.5	19652.3	53668.1	36679.3	61008.9	29726.7	0.846473	0.680373	-0.184954	0.303207	UNCHANGED	UNCHANGED
B4FUR2			Cysteine-rich repeat secretory protein 55		7.75	28912.4	2011.41	50.75	7	96357	246655	107221	234647	48054.5	168930	198570	350801	210030	498037	223062	401647	150078	150544	253134	374249	0.208666	0.0830992	-0.754189	-1.31381	UNCHANGED	UNCHANGED
B4FKH7			Cytochrome B5 isoform D		4.93	14918	3248.4	57.78	5	123068	282330	164581	280613	66507	202197	109823	82741.7	69784.3	149065	147921	138622	189993	183106	87449.6	145203	0.105191	0.577691	1.11942	0.33461	UNCHANGED	UNCHANGED
B6UG51			Cytochrome b5 isoform E		4.92	14894.9	2147.8	43.28	4	48701.7	48764	59611.3	85802.3	24566.3	44501	98404	25879.3	30265.3	125397	95061.3	84816.3	52359	51623.2	51516.2	101758	0.9734	0.0826007	0.0234107	-0.979053	UNCHANGED	UNCHANGED
P69388			Cytochrome b559 subunit alpha		4.44	9444.61	2276.74	37.35	2	50613	51855	60863	57501	164478	96142	82045	234120	181108	129672	67861.5	34929	54443.7	106040	165758	77487.5	0.0673987	0.532302	-1.60624	0.452579	UNCHANGED	UNCHANGED
P69523			Cytochrome b559 subunit beta		11.04	4484.36	39154	87.18	3	621265	623533	588694	802553	419435	719783	986131	655213	335175	312015	577270	0	611164	647257	658840	444642	0.812563	-	-0.108368	-	UNCHANGED	-
P05642			Cytochrome b6		9.03	24310.7	1589.38	21.4	3	9384	23843.5	16138.3	0	121934	0	0	76988	127032	18270	19798	0	16455.3	121934	102010	19034	-	-	-	-	-	-
B4F9N4			Cytochrome b6-f complex iron-sulfur subunit		8.41	24339.7	27965.7	93.81	16	963211	1.0738e+06	1.08177e+06	1.1074e+06	1.12972e+06	1.22619e+06	1.35896e+06	1.46698e+06	1.03458e+06	1.02199e+06	1.43287e+06	1.40151e+06	1.03959e+06	1.15444e+06	1.28684e+06	1.28546e+06	0.141972	0.393	-0.307814	-0.15509	UNCHANGED	UNCHANGED
P05643			Cytochrome b6-f complex subunit 4		7.16	17545.9	588.177	10.63	2	28522	28214.5	24921	20295	85838.5	22315	26623	46786	58119.5	27066.5	18793	13752	27219.2	42816.2	43842.8	19870.5	0.147799	0.353227	-0.687718	1.10753	UNCHANGED	UNCHANGED
C0PK55			Cytochrome c		9.65	12281	2801.68	20.54	2	112243	234067	121974	162224	110114	248048	148594	106716	68476	203360	65985	163848	156094	173462	107928	144398	0.348734	0.63873	0.532344	0.264571	UNCHANGED	UNCHANGED
A0A1D6NLZ8			Cytochrome c oxidase polypeptide Vb		4.28	11857	4279.61	63.46	4	15588.7	6746.45	17011.9	29140.3	16386.4	21922	23314.9	17204.3	21311.6	60507.9	34940.3	36399	13115.7	22482.9	20610.3	43949.1	0.111403	0.077211	-0.652071	-0.967004	UNCHANGED	UNCHANGED
B4FCQ4			Cytochrome c oxidase subunit 6b-1		4.08	19245.5	4826.99	48.84	6	101082	156115	110183	240493	118021	286842	341890	158816	202474	228890	266938	317014	122460	215119	234393	270947	0.124742	0.378691	-0.936619	-0.332881	UNCHANGED	UNCHANGED
P46617			Cytochrome f		9.35	35625.3	16549.9	60.63	15	182226	201135	515280	280055	653423	180121	229505	827076	555082	289936	175702	224749	299547	371200	537221	230129	0.308157	0.393842	-0.842732	0.689753	UNCHANGED	UNCHANGED
B4G1H1			Dehydrin COR410		6.05	31440.8	2322.78	20.69	4	30769.4	33210.2	26373.2	119732	41649.4	132138	89596.1	30638	24482.7	27008.3	44450	19392.7	30117.6	97839.8	48238.9	30283.7	0.433838	0.0822627	-0.679591	1.69188	UNCHANGED	UNCHANGED
C4J477			Dehydrin COR410		5.44	31466.5	2871.03	41.18	9	200663	633193	448346	670157	210109	465019	561308	203122	198781	221809	241079	209925	427400	448428	321070	224271	0.573273	0.168119	0.412699	0.999635	UNCHANGED	UNCHANGED
A3KLI1			Dehydrin DHN1		9.33	17075.5	15137.1	66.07	11	587588	714506	633316	979303	556073	789889	673230	327833	408111	451513	1.16111e+06	602462	645137	775088	469725	738363	0.188433	0.88949	0.45779	0.0700305	UNCHANGED	UNCHANGED
C0PG07			Dehydroascorbate reductase		6.39	28979.3	6793.89	72.52	14	283473	351804	447294	674207	248469	340538	886994	410915	458267	304032	852835	501559	360857	421071	585392	552808	0.230021	0.557484	-0.697977	-0.392715	UNCHANGED	UNCHANGED
P27347			DNA-binding protein MNB1B		5.7	17146	3913.61	26.75	5	264671	496203	143374	451030	165360	44010	471967	177154	55560.3	63259	101872	70301	301416	220133	234894	78477.3	0.701059	0.307496	0.359748	1.48803	UNCHANGED	UNCHANGED
B6TK17			DREPP2 protein		4.63	24983.4	846.559	17.99	3	55916.7	51758.3	39003.7	12515.7	10480.5	11715.5	23157.5	55852.5	42988	20638	18730	11143	48892.9	11570.6	40666	16837	0.488086	0.14978	0.265802	-0.541177	UNCHANGED	UNCHANGED
B4FTK0			Early nodulin-like protein 2		4.78	26586.7	597.3	13.38	3	59031	8624	48338.7	99347	57559	66786.5	125684	17369.5	39326	31890	28565.5	51542	38664.6	74564.2	60793	37332.5	0.576482	0.0628486	-0.652894	0.99805	UNCHANGED	UNCHANGED
B4FVP6			Electron carrier/ electron transporter/ iron ion binding protein		7.59	21211	6747.61	76.44	9	188495	292466	247062	283945	139140	275538	351578	288577	294419	331019	411716	398026	242674	232874	311525	380254	0.12985	0.0501598	-0.360325	-0.707412	UNCHANGED	UNCHANGED
A0A1D6FMI1			Elongation factor 1-alpha		10.1	23980	931.842	28.17	5	8888.4	33498.2	26095.6	21258.3	50571.9	19329.3	7694.67	17918.3	21887.7	28766	12151.5	17838.1	22827.4	30386.5	15833.6	19585.2	0.453238	0.39031	0.527777	0.633665	UNCHANGED	UNCHANGED
Q41803			Elongation factor 1-alpha		9.46	49575.2	2092.93	40.94	14	101669	312192	360735	65395	377850	81547.6	73971.5	227642	488891	180317	57843.3	37834.2	258199	174931	263502	91998.3	0.972556	0.496147	-0.0293303	0.927107	UNCHANGED	UNCHANGED
B4FNT1			Elongation factor 1-beta		4.19	24967	2935.03	21.4	3	43564	161852	211115	55414.3	76078	31244	62746.3	161292	183153	186739	88021	43158.5	138844	54245.4	135731	105973	0.962361	0.308213	0.0327129	-0.966121	UNCHANGED	UNCHANGED
B6SLK4			Elongation factor 1-beta		4.35	23464.4	6285.3	65.3	11	172784	373496	381569	563559	158244	305052	593374	386154	300849	412950	605750	394198	309283	342285	426792	470966	0.347471	0.398919	-0.464606	-0.460426	UNCHANGED	UNCHANGED
A0A1D6ISX4			Elongation factor P		9.64	34500.4	5431.01	51.96	8	195604	244508	296935	503010	226372	534753	544546	318697	305513	305565	774282	622445	245682	421378	389585	567430	0.157629	0.436913	-0.665145	-0.429328	UNCHANGED	UNCHANGED
A0A1D6F3N9			Elongation factor Ts, mitochondrial		4.87	106628	2449.55	30.16	19	60574	252927	201614	210714	115097	126973	131183	122412	103652	114545	55114.3	68063	171705	150928	119082	79240.8	0.416133	0.11053	0.527971	0.929548	UNCHANGED	UNCHANGED
B6TPG0			Elongation factor Tu		6.03	50822.3	1377.81	38.49	11	9010.63	17549.7	42093.8	108599	93794.4	10983.4	26098.2	32897.7	95326.8	65076.1	48746.8	18476.9	22884.7	71125.7	51440.9	44099.9	0.302673	0.462563	-1.16853	0.689595	UNCHANGED	UNCHANGED
C0P699			Elongation factor Tu		6.19	51004.6	1252.54	40.34	11	12022.2	18658	44752.2	85601.3	67014.3	24302.6	15069.7	27826.7	60883.2	59770.2	53855.5	31005.5	25144.1	58972.7	34593.2	48210.4	0.606227	0.621647	-0.460267	0.290704	UNCHANGED	UNCHANGED
B4G0V9			Embryo-specific protein ATS3A		8	20873.2	2069.09	19.5	2	21294	14408	24163.5	23586	59243.5	33635.5	27500	18794.5	39570	6804	25917	16642	19955.2	38821.7	28621.5	16454.3	0.264453	0.134893	-0.520337	1.23839	UNCHANGED	UNCHANGED
B4FTS6			Endochitinase A		7.97	30124.1	7950.16	56.79	15	160939	531674	767218	462189	51972.3	98716.3	223665	254857	256705	409243	126920	197504	486610	204293	245076	244555	0.243631	0.807794	0.989537	-0.259525	UNCHANGED	UNCHANGED
A0A1D6FDT0			Endonuclease 2		6.55	30440.4	615.22	8.68	2	71019	28019	90262	15501	35496	18452	43435	67576.5	54434.5	18767.5	25383.5	16174	63100	23149.7	55148.7	20108.3	0.70683	0.678197	0.194314	0.203198	UNCHANGED	UNCHANGED
P26301			Enolase 1		5.02	48291.7	13944.6	71.75	20	65342.3	77000.7	433660	64250.3	257330	60704.7	201018	561715	683211	279035	105127	57291.3	192001	127428	481981	147151	0.199011	0.843391	-1.32786	-0.207611	UNCHANGED	UNCHANGED
P42895			Enolase 2		5.6	48447.9	2796.14	49.1	12	17453.3	34211.3	37696.6	3896.05	29277	0	4001.4	42780.3	82137.2	35905	9115.08	2649.26	29787.1	16586.5	42973	15889.8	0.603268	-	-0.528741	-	UNCHANGED	-
B4F9Z6			Enzyme of the cupin superfamily		8.27	15931.1	12986.5	74.29	10	158070	198365	221161	400747	104634	216927	397326	216866	144275	265086	470198	381068	192532	240769	252822	372117	0.479827	0.2782	-0.393026	-0.628105	UNCHANGED	UNCHANGED
A0A1D6F8J3			Eukaryotic aspartyl protease family protein		7.84	39368.7	7308.87	41.93	9	153042	267845	1.04026e+06	421677	59664.3	126431	191485	383956	311660	742415	331373	537663	487050	202591	295700	537150	0.537638	0.108811	0.719935	-1.40676	UNCHANGED	UNCHANGED
B6U9I3			Eukaryotic translation initiation factor 3 subunit J		4.63	26025.1	1428.28	36.21	5	68802	121407	44357.3	74312	65738	123685	70323	64158.3	58325	86440.7	138948	167640	78188.7	87911.8	64268.8	131009	0.577607	0.222334	0.282841	-0.575542	UNCHANGED	UNCHANGED
A0A1D6E8D9			Eukaryotic translation initiation factor 4B2		9.4	60168.7	656.585	5.58	2	26628	25244	10809	34964	14486.5	42390.5	24797.5	22047	16460	22464	19471	19186	20893.7	30613.7	21101.5	20373.7	0.972279	0.290258	-0.0142799	0.58747	UNCHANGED	UNCHANGED
B4F8M8			Exoglucanase1		6.99	67369	1608.45	23.79	9	56212.3	23277.3	81897	27045.3	52950.3	32939	24054	106168	146645	43166	20206.3	8814	53795.6	37644.9	92289.2	24062.1	0.388809	0.348015	-0.778675	0.645691	UNCHANGED	UNCHANGED
B6SSH9			Extracellular ribonuclease LE		8.05	28269.2	28317.3	40.48	9	1.0518e+06	1198748	1496992	887997	1.3369e+06	1.95208e+06	649149	1705013	1.2607e+06	883073	712548	415703	1.24918e+06	1.39233e+06	1.20496e+06	670441	0.900738	0.0990656	0.0519998	1.05432	UNCHANGED	UNCHANGED
B4FRC8			FAD/NAD(P)-binding oxidoreductase		7.04	31720.3	19022.3	77.21	14	499342	412791	993807	1.05918e+06	914662	411333	1.04855e+06	1.11939e+06	842042	844182	672572	459474	635313	795059	1.00333e+06	658743	0.138377	0.578417	-0.65925	0.271347	UNCHANGED	UNCHANGED
B6TL91			FAM10 family protein		4.88	43443.8	1186.87	20.8	4	30188	0	50717	57057.3	27693.5	66134	39647	46138	20319	44452	106372	87766.3	40452.5	50294.9	35368	79530	-	0.249224	-	-0.661086	-	UNCHANGED
B4F9M6			Far upstream element-binding protein 1		6.01	70155.2	600.646	8.12	4	38316.7	97335.3	50492.2	68197.1	23104.6	50472.5	46212.8	33709	21655.2	52408.6	48256.4	59993.3	62048	47258.1	33859	53552.8	0.21864	0.666602	0.873846	-0.180401	UNCHANGED	UNCHANGED
B4FWM3			Far upstream element-binding protein 1		4.72	72391.6	776.835	10.68	4	55948.7	18066	19785	36406.5	19305	67083.7	21744	45434.7	9946	31787	130120	64789.5	31266.6	40931.7	25708.2	75565.5	0.74833	0.341284	0.28239	-0.884508	UNCHANGED	UNCHANGED
B1P758			Ferredoxin		4.07	14780.3	20006.4	79.71	4	881288	520228	799378	531130	124906	136998	51226.9	766632	584376	155194	919469	703589	733631	264345	467412	592751	0.331046	0.28101	0.650362	-1.16501	UNCHANGED	UNCHANGED
B1P759			Ferredoxin		4.39	15932.7	31869.9	37.33	4	738903	831084	377174	365862	182324	308049	299134	485954	289097	395053	206944	485936	649054	285412	358062	362644	0.129198	0.476437	0.858129	-0.34551	UNCHANGED	UNCHANGED
B4F9V1			Ferredoxin		4.6	17075.2	2905.76	49.03	2	43371.5	107514	63139	0	0	239698	0	25326	21282	42484.5	26975	0	71341.5	239698	23304	34729.8	-	-	-	-	-	-
B6SP61			Ferredoxin		5.43	16381.5	9893.79	43.23	8	345888	370204	939356	952203	502442	830217	979483	955558	810298	894504	1.01416e+06	954350	551816	761621	915113	954336	0.144937	0.236928	-0.729763	-0.325425	UNCHANGED	UNCHANGED
A0A1D6N0R1			Ferredoxin--NADP reductase, chloroplastic		5.89	55250.3	14323.9	50.1	20	202762	105357	446866	242665	470287	158366	271291	671601	529649	439236	484048	190947	251662	290439	490847	371410	0.197837	0.56809	-0.963787	-0.354777	UNCHANGED	UNCHANGED
K7V0Y4			Ferredoxin--nitrite reductase chloroplastic		5.24	51196.2	1286.24	24.24	8	6394.33	0	17121.3	5470	55363.3	7769.33	6387.5	61885.7	98406.3	25515	0	0	11757.8	22867.6	55559.8	25515	-	-	-	-	-	-
B6UCW8			Ferredoxin-thioredoxin reductase, variable chain		9.92	17078.7	6390.73	47.77	6	122536	272612	92726.9	348900	185506	374921	306259	146936	77274.3	86187.8	245020	157133	162625	303109	176823	162780	0.879239	0.134648	-0.120755	0.896914	UNCHANGED	UNCHANGED
K7U2G5			Ferredoxin-thioredoxin reductase, variable chain		10.44	17064.8	2595.44	29.56	3	54022.8	195264	88116.8	290747	71699.7	167025	319764	127214	66152.9	163501	399161	280005	112468	176490	171044	280889	0.53974	0.324447	-0.604848	-0.67041	UNCHANGED	UNCHANGED
A0A1D6QG82			Ferritin		6.35	24711.2	957.828	7.59	2	23322	14548	38540	6074	16792	15456	21827.5	30005.5	26607	20116	29548	17814	25470	12774	26146.7	22492.7	0.931531	0.119721	-0.0378281	-0.816244	UNCHANGED	UNCHANGED
B6TLW3			Fiber protein Fb19		6.55	18326.9	1695.08	25.15	2	0	22733	34469	17198	0	21639	37678	0	0	72819.5	0	51788	28601	19418.5	37678	62303.8	-	-	-	-	-	-
A0A1D6JXJ7			Fructose-1,6-bisphosphatase		4.89	44999.6	1680.1	29.78	7	28734	34989	28081.3	15182	105226	10141.5	11444	107042	209636	23535.3	10364.5	0	30601.4	43516.6	109374	16949.9	0.240973	-	-1.8376	-	UNCHANGED	-
B4FTI5			Fructose-bisphosphate aldolase		7.93	41921.8	12514.3	71.65	18	179631	255457	243512	95427	672944	83792.7	119850	667519	663679	234863	143189	17963	226200	284054	483683	132005	0.233089	0.498234	-1.09646	1.10557	UNCHANGED	UNCHANGED
B4FWP0			Fructose-bisphosphate aldolase		7.07	38915.3	3256.76	79.44	17	212133	218630	562049	263683	180699	136228	161415	337942	479876	238418	59815	57156.7	330937	193537	326411	118463	0.977035	0.347916	0.0198679	0.708166	UNCHANGED	UNCHANGED
A0A1D6P3C9			Fructose-bisphosphate aldolase 7 cytosolic		5.55	40125.8	3219.46	35.12	8	87587.7	36171.7	170193	71719	344382	70654	47762.3	159027	262849	111615	30242.7	24138.3	97984.2	162252	156546	55331.9	0.469374	0.324825	-0.675966	1.55205	UNCHANGED	UNCHANGED
A0A1D6NUP6			Fruit bromelain		5.63	39533.1	2998.34	32.3	8	347857	377711	525826	369991	89016.5	276919	174167	683436	405595	296630	228381	185645	417131	245309	421066	236886	0.981226	0.928936	-0.0135446	0.0504089	UNCHANGED	UNCHANGED
B4F7W6			GDSL esterase/lipase		7.47	42077.8	1036.96	16.67	4	34038	55724.7	226316	0	0	0	0	41643.7	19523	90532	0	0	105359	0	30583.3	90532	-	-	-	-	-	-
Q6TM44			Germin-like protein		6.04	22115.5	29468.3	78.3	7	1.42658e+06	754891	1.18185e+06	1015984	1.51242e+06	1.35793e+06	1596271	1677441	1.4097e+06	1.38693e+06	1669249	1.74687e+06	1.12111e+06	1.29544e+06	1.56114e+06	1.60102e+06	0.106155	0.170204	-0.477673	-0.305543	UNCHANGED	UNCHANGED
A5HEH5			GIF2		4.77	23454.4	2677.62	19.55	3	25047	32066	24717	49838.5	45591	38742.3	53580	27309.5	24285	32955.7	52303.5	47386	27276.7	44723.9	35058.2	44215.1	0.463329	0.942634	-0.362083	0.0165097	UNCHANGED	UNCHANGED
A0A1D6L375			Glucose-1-phosphate adenylyltransferase		8.35	51683	407.446	5.53	2	0	8686	3356	0	0	0	0	9672	15341.5	0	0	0	6021	0	12506.8	0	-	-	-	-	-	-
B7ZYW4			Glutamate-1-semialdehyde 21-aminomutase 2 chloroplastic		6.3	50392.6	948.065	9.28	3	16048	45129	49001	13657	44195.5	14908.5	12997	51897.3	52422	31592.5	10861	3299	36726	24253.7	39105.4	15250.8	0.89353	0.529099	-0.0905677	0.669315	UNCHANGED	UNCHANGED
B4G1P1			Glutamine synthetase		5.18	39580.4	2801.51	30.9	6	5705	3244.05	9637.8	6251	49942.2	4903	6117.44	25066.3	37822.9	19809.8	6279.8	0	6195.62	20365.4	23002.2	13044.8	0.148205	-	-1.89245	-	UNCHANGED	-
P25462			Glutamine synthetase, chloroplastic		6.44	46359.2	2518.39	31.21	7	9687.33	9013	16238.5	18444	35894.8	11036.5	11218.5	25097	94298.1	20696.9	13023.1	5544	11646.3	21791.8	43537.8	13088	0.284005	0.367213	-1.9024	0.735539	UNCHANGED	UNCHANGED
B4G1R9			Glutamyl-tRNA(Gln) amidotransferase subunit C, chloroplastic/mitochondrial		7.79	15918	1249.48	33.1	3	16442.3	62838.3	23689	28135.3	26557	69189	53059	33768	26637.7	42942.7	88096	70819.7	34323.2	41293.8	37821.6	67286.1	0.841795	0.246779	-0.140024	-0.704384	UNCHANGED	UNCHANGED
B6THA1			Glutaredoxin homolog1		8	13860.8	17098	55.73	9	152369	379213	210385	245564	28977	116879	269744	308966	151956	265893	173551	107261	247322	130473	243555	182235	0.96589	0.542827	0.0221436	-0.482048	UNCHANGED	UNCHANGED
A0A1D6KLS3			Glutaredoxin-C5 chloroplastic		9.82	17981.8	4791.02	39.02	4	124560	241595	181777	353038	171964	284083	438665	86682.3	100484	151004	374779	408184	182644	269695	208610	311322	0.839214	0.68828	-0.191775	-0.20708	UNCHANGED	UNCHANGED
B6T828			Glutaredoxin-C8		8.21	14683.8	920.513	19.26	2	40102	30479	27472.5	72405.5	32567	84838	36063.5	26013.5	28215	71726	42438.5	49790	32684.5	63270.2	30097.3	54651.5	0.624042	0.658	0.118971	0.211264	UNCHANGED	UNCHANGED
C0P3R8			Glutathione peroxidase		9.88	25164.7	3712.76	53.04	7	186631	382625	246486	754536	202000	501525	636039	166245	128008	292068	633713	566212	271914	486020	310097	497331	0.836433	0.955577	-0.18957	-0.0331903	UNCHANGED	UNCHANGED
Q6JAH6			Glutathione peroxidase		6.94	18631	4198.61	64.29	7	121507	122715	142684	180101	88706.9	183645	139509	106106	93535.1	169696	203488	187669	128969	150818	113050	186951	0.35803	0.329453	0.190061	-0.309855	UNCHANGED	UNCHANGED
B4FTF8			Glutathione S-transferase		5.32	24997.4	2035.69	30.8	4	44250.3	26109.5	149819	0	62993.7	51821.5	19461	39446	71332	25544	0	66692	73392.9	57407.6	43413	46118	0.509274	-	0.757514	-	UNCHANGED	-
B4FK84			Glutathione S-transferase 3		5.96	23894.6	9903.95	54.75	9	189774	139536	307206	231950	137122	155334	184236	164662	153475	224543	362098	217546	212172	174802	167458	268062	0.42584	0.167032	0.341437	-0.616847	UNCHANGED	UNCHANGED
Q9FQC5			Glutathione S-transferase GST 14		9.02	27901.8	766.067	8.13	2	17071	23347	46607	0	44730	16830.5	0	41773	63565.5	30235	9771	0	29008.3	30780.2	52669.2	20003	-	-	-	-	-	-
A0A1D6PD99			Glutathione S-transferase L2 chloroplastic		4.84	31925.2	1900.44	39.86	6	49494.2	36825	90150.6	87229.9	35446.6	99222.5	154364	50102.6	59655.1	163144	75799	50142.3	58823.3	73966.4	88040.6	96361.8	0.473455	0.60019	-0.581782	-0.381592	UNCHANGED	UNCHANGED
B4FR32			Glyceraldehyde-3-phosphate deHaseN1		6.84	53912	510.19	10.24	3	6076.5	10385	12777	0	25482.3	0	0	19044.5	40912.3	7855	0	0	9746.17	25482.3	29978.4	7855	-	-	-	-	-	-
A0A1D6QSB0			Glyceraldehyde-3-phosphate dehydrogenase		6.25	39488.9	6190.31	18.11	4	114163	183394	102277	647673	274027	793966	1.06522e+06	304731	764571	849716	2.44411e+06	3678751	133278	571889	711509	2.32419e+06	0.0601799	0.103342	-2.41644	-2.02292	UNCHANGED	UNCHANGED
B4F8L7			Glyceraldehyde-3-phosphate dehydrogenase		5.93	47693	10711.5	59.69	18	130432	208107	445134	71055.1	809396	162019	321489	1.00426e+06	946345	617927	621559	138840	261224	347490	757365	459442	0.105669	0.711986	-1.5357	-0.402912	UNCHANGED	UNCHANGED
B4FQW6			Glyceraldehyde-3-phosphate dehydrogenase		6.44	32096.6	28897.9	72.88	14	54939.3	103435	163405	21468.3	240596	24280.3	15179	271949	228374	126790	28747	15471.3	107260	95448.4	171834	57002.9	0.491218	0.658345	-0.679907	0.743685	UNCHANGED	UNCHANGED
P08735			Glyceraldehyde-3-phosphate dehydrogenase 1, cytosolic		6.51	36636.8	34077	75.37	17	82223.4	228558	252074	52810	438866	35499.4	184217	590294	909137	214339	81795.6	36904.3	187619	175725	561216	111013	0.159341	0.6723	-1.58075	0.662593	UNCHANGED	UNCHANGED
A0A1D6IJ76			Glyceraldehyde-3-phosphate dehydrogenase A		7.96	22969.2	3845.77	60.09	9	251096	280955	254045	584689	211783	370264	623605	394889	369569	211971	829985	657184	262032	388912	462688	566380	0.0691929	0.452504	-0.820296	-0.542325	UNCHANGED	UNCHANGED
P09315			Glyceraldehyde-3-phosphate dehydrogenase A, chloroplastic		7.17	43209.1	12262.5	60.3	15	132883	271818	469301	209345	725978	113072	300248	971075	958220	249382	182735	35743.6	291334	349465	743181	155954	0.135338	0.389103	-1.35104	1.16403	UNCHANGED	UNCHANGED
A0A1D6IUW7			Glycine cleavage system H protein		5	16389.3	5296.02	29.49	3	324264	304878	158238	456804	208023	421214	444716	283835	187522	364271	877413	547414	262460	362014	305358	596366	0.663656	0.237911	-0.218402	-0.720154	UNCHANGED	UNCHANGED
B4F957			Glycine-rich protein		4.8	40868.6	5968.64	60.21	11	103372	139057	126460	640620	235744	436917	514080	80138	100339	203751	451820	396498	122963	437760	231519	350690	0.486577	0.564946	-0.912906	0.319947	UNCHANGED	UNCHANGED
B6SIF0			Glycine-rich RNA-binding protein 2		7.55	15764.3	2164.69	39.74	4	86376.3	94676.3	84478.3	123519	75968.3	100391	67325.7	80237.7	29371.3	115521	98499.7	151586	88510.3	99959.4	58978.2	121869	0.130976	0.35198	0.585664	-0.285915	UNCHANGED	UNCHANGED
A0A1D6HSJ1			Glycolate oxidase1		8.61	45458.5	665.096	15.31	4	8003.33	9791	4451.67	0	45240	0	0	23084.3	53575.7	11003	0	0	7415.33	45240	38330	11003	-	-	-	-	-	-
A0A1D6IYD6			Glyoxylase1		4.93	36529.4	2538.7	45.92	11	93955.7	55622	174433	72770	160274	109084	129994	161640	315501	153237	140258	95746	108004	114043	202378	129747	0.232569	0.636753	-0.905975	-0.186123	UNCHANGED	UNCHANGED
B6SN61			Grx_C2.1-glutaredoxin subgroup I		8	14103.3	5398.64	59.85	6	46979	53684	42484.7	265518	53044	151987	264848	60296.7	73666	330093	221866	215501	47715.9	156850	132937	255820	0.267103	0.239972	-1.4782	-0.705745	UNCHANGED	UNCHANGED
B4G1P4			GTP-binding nuclear protein		6.73	25402.9	836.624	9.95	2	40097	17931.5	56848.5	24577.5	133765	15915	14302	46836	69176.5	21193.5	30625	19236	38292.3	58085.8	43438.2	23684.8	0.805051	0.417459	-0.181908	1.29422	UNCHANGED	UNCHANGED
P11143			Heat shock 70 kDa protein		5.03	70804.2	4805.13	49.46	23	44750	48885.9	47528	20711.8	37232.1	47437.9	24866.3	34727.9	82580.8	23543.6	31666.8	17759.2	47054.6	35127.3	47391.7	24323.2	0.985851	0.285409	-0.0102973	0.530261	UNCHANGED	UNCHANGED
B7ZZ42			Heat shock 70 kDa protein 3		4.91	71561.9	5394.9	50.54	23	29394.9	45017.2	119172	5487.79	68009.4	2725.84	7057.58	54510.8	136975	21640.2	4875.73	1096.67	64527.9	25407.7	66181.2	9204.2	0.973615	0.506464	-0.036498	1.4649	UNCHANGED	UNCHANGED
A0A1D6GK64			Heat shock 70 kDa protein 6 chloroplastic		4.92	73401.8	4988.79	48.61	25	68155	124451	324018	199966	113067	78788	178220	194569	188058	170440	133533	103963	172208	130607	186949	135979	0.858898	0.901776	-0.118491	-0.0581493	UNCHANGED	UNCHANGED
A0A1D6L092			Heat shock 70 kDa protein 6 chloroplastic		5.02	69688.7	5547.68	45.31	23	68024	114728	261937	220140	126667	86736.6	287003	316622	302847	321464	251251	194128	148230	144515	302158	255615	0.0596343	0.108886	-1.02747	-0.822755	UNCHANGED	UNCHANGED
A0A1D6MUE9			Heat shock 70 kDa protein 6 chloroplastic		4.86	66756.3	3190.61	53.98	22	36055.2	165064	176563	44006	39812.8	57981.4	50764	65267.3	36794.6	62724.7	58763	60770.4	125894	47266.7	50942	60752.7	0.176968	0.0740483	1.30529	-0.362123	UNCHANGED	UNCHANGED
A0A1D6JY67			Heat shock cognate 70 kDa protein 2		4.81	68481.1	4966.68	49.84	20	16587.5	52717.1	59389.2	9238.03	55360.3	2582.09	5028.46	29438.5	81652.7	26478.4	7445.54	6922.41	42897.9	22393.5	38706.6	13615.4	0.880746	0.647726	0.148329	0.717834	UNCHANGED	UNCHANGED
Q8RUA7			Heat shock factor-binding protein 1		3.98	8618.61	1597.31	42.31	3	37178.7	80162	37608	42101	29642	75780.3	29682.3	47992	10701	48336	66994.3	68330.7	51649.6	49174.4	29458.4	61220.3	0.282027	0.472884	0.810075	-0.316102	UNCHANGED	UNCHANGED
A0A1D6I6T7			Heat shock protein 90-2		4.85	77719.2	979.282	3.85	2	0	4357	25534	13217	76438	22087	28996	36855.5	110997	26309	43858	24888	14945.5	37247.3	58949.5	31685	-	0.801274	-	0.233337	-	UNCHANGED
A0A1D6HFM6			High mobility group box protein2		10.52	11821.5	4254.85	41.12	4	201982	484710	208679	225611	121876	86066.7	86320	91566	44638.3	74899.7	226146	141482	298457	144518	74174.8	147509	0.0761682	0.962964	2.00852	-0.0295593	UNCHANGED	UNCHANGED
A0A1D6GFH6			Histone H1		10.99	19057.7	630.234	9.29	2	37618	165886	92776	31906	99977.5	50849.5	36009.5	79612.5	69153	47287	49192	39612	98759.8	60911	61591.7	45363.7	0.398964	0.490329	0.681189	0.425166	UNCHANGED	UNCHANGED
B6TGH8			Histone H1		11.26	27885.4	874.487	10.99	2	212878	585658	601344	683482	472866	451195	396300	438664	324214	277090	349724	402679	466627	535848	386393	343164	0.574108	0.07987	0.2722	0.642925	UNCHANGED	UNCHANGED
B4FJK0			Histone H2A		11.12	16699.7	4172.54	31.88	4	78105.2	335240	273407	97498.8	328243	127617	64999.7	258703	433926	235820	82937.1	110730	228917	184453	252543	143162	0.866396	0.657461	-0.141702	0.365602	UNCHANGED	UNCHANGED
B6SJU3			Histone H2A		11.05	16195.1	5409.87	25	3	84374.3	353285	270899	94115.6	306582	59007.9	70223.9	432468	121622	23132.6	15471.4	17302.2	236186	153235	208104	18635.4	0.849027	0.156915	0.182617	3.03963	UNCHANGED	UNCHANGED
B6SIF9			Histone H2B		10.52	16144	20483.1	49.33	11	524795	1.34807e+06	1.02844e+06	789679	700061	749933	930099	1.04764e+06	753907	629868	576367	670346	967100	746558	910547	625527	0.834956	0.0322823	0.0869307	0.255181	UNCHANGED	UNCHANGED
A0A1D6EBC0			Histone H3.2		11.08	11992	7018.63	60.19	4	315931	498527	512262	99481.4	540275	71386.2	63122.3	588989	532358	265113	62090	32798.5	442240	237048	394823	120001	0.803392	0.525491	0.163623	0.982134	UNCHANGED	UNCHANGED
B4FD59			Histone H4		11.88	11409.4	25869.3	62.14	9	402957	711696	905719	369353	1.06318e+06	340083	297595	1.26895e+06	939716	449727	206542	135494	673458	590873	835419	263921	0.639981	0.268635	-0.310913	1.16274	UNCHANGED	UNCHANGED
A0A1R3M7Z7			HMG-Y-related protein A		10.94	19824.7	1743.61	16.58	3	62810.3	82280.3	50609.7	51690.7	76287	114842	103657	131025	71635	86507.3	185917	206604	65233.4	80939.9	102106	159676	0.131365	0.129786	-0.646381	-0.980225	UNCHANGED	UNCHANGED
A0A1D6MCJ0			HSP40/DnaJ peptide-binding protein		9.72	31055.6	501.632	12.63	2	36101	50201	32906	32633	37525	44681.5	21167	32320	13497	41942	0	22399	39736	38279.8	22328	32170.5	0.0844163	-	0.831593	-	UNCHANGED	-
C0P732			Hsp70-Hsp90 organizing protein		5.85	65410.5	625.495	10	4	17829	23797.5	18873	43650	19034.3	58290.7	19442.5	12345	14534.5	33712.7	20370.3	18965	20166.5	40325	15440.7	24349.3	0.16567	0.266443	0.385226	0.727792	UNCHANGED	UNCHANGED
C4J4W3			Hsp70-Hsp90 organizing protein 3		5.91	65604	1324.27	30.29	13	80318.5	157174	138260	136248	52379.8	126546	81533.8	71416.5	43690.4	110721	99152.3	128885	125251	105058	65546.9	112920	0.0811735	0.791844	0.934217	-0.104108	UNCHANGED	UNCHANGED
B4FR90			Hyaluronan / mRNA binding family		5.56	40462.9	13370.7	66.4	17	127348	247043	71061.4	276958	123060	361905	312795	273882	206942	255920	344698	287212	148484	253974	264539	295943	0.127055	0.603648	-0.833175	-0.220638	UNCHANGED	UNCHANGED
B4FQG0			Hydrogen peroxide-induced 1		9.25	12144.7	2466.42	28.33	2	34086	37272	31600	38614	38660	92958	25885	24066	34224	70207.5	75572	81815	34319.3	56744	28058.3	75864.8	0.150962	0.357759	0.290592	-0.418963	UNCHANGED	UNCHANGED
B4FGF5			Hydroxyacylglutathione hydrolase cytoplasmic		5.59	29155.1	1435.46	20.93	4	25606.5	50887	28224.5	18519	10458.3	8996.5	12020	14737.3	0	18562.3	0	12772	34906	12657.9	13378.7	15667.2	-	-	-	-	-	-
A0A1D6K1B9			Hydroxyproline-rich glycoprotein family protein		6.6	41061.6	5270.81	62.26	18	145744	206929	421187	298834	49358.3	169564	328060	237243	320716	441064	226088	92487.7	257953	172585	295340	253213	0.694224	0.552504	-0.195267	-0.553042	UNCHANGED	UNCHANGED
B4G019			Hydroxyproline-rich glycoprotein family protein		5.96	33586.4	10214.9	43.97	11	297914	478764	526695	1.2386e+06	477624	895022	912617	256102	389410	631287	1.13802e+06	701691	434458	870415	519377	823666	0.709365	0.87149	-0.257565	0.0796442	UNCHANGED	UNCHANGED
A0A1D6Q016			IMP dehydrogenase		5.56	14738.1	880.624	18.52	2	25519	17594.5	29991	34212	18842	25891.5	48179	0	27743	37965	72178.5	51179.5	24368.2	26315.2	37961	53774.3	-	0.0655252	-	-1.03102	-	UNCHANGED
A0A1D6QQ59			KH domain-containing protein		5.71	70038.2	679.742	6.13	3	49886.5	77289.7	63318.2	257628	75274.1	204678	204324	88775.9	48702.2	83911.8	89782.9	173345	63498.1	179193	113934	115680	0.346536	0.359243	-0.843411	0.63138	UNCHANGED	UNCHANGED
C0PMQ1			Lactoylglutathione lyase		5.26	21117.8	2236.4	50	7	64354.3	39105	64579.7	47324.7	72632.3	56217.3	64275.7	70042	84797	78550.3	67072.3	54420	56013	58724.8	73038.2	66680.9	0.177989	0.477904	-0.38289	-0.183304	UNCHANGED	UNCHANGED
B4FJM6			Lactoylglutathione lyase / glyoxalase I family protein		5.39	15233.1	12492.1	89.44	8	198984	369106	397805	660683	147392	253061	423828	197023	217411	293191	423869	557170	321965	353712	279421	424743	0.678649	0.704105	0.204464	-0.264015	UNCHANGED	UNCHANGED
A0A1D6QMU5			L-ascorbate peroxidase 3 peroxisomal		6.8	30453.4	1364.94	38.65	7	25931.7	21241	38513	95850.3	31526.7	122822	177047	16497.7	29261.3	139329	26032.3	26010.7	28561.9	83399.8	74268.8	63790.8	0.427237	0.694763	-1.37866	0.386696	UNCHANGED	UNCHANGED
A0A1D6HAE3			L-ascorbate peroxidase S chloroplastic/mitochondrial		5.37	50667.2	989.716	33.98	10	48522	45526.3	123515	203615	107966	117314	205617	65617.3	82741	106657	253417	193911	72521.2	142965	117992	184662	0.422499	0.470542	-0.702211	-0.369223	UNCHANGED	UNCHANGED
A0A1D6LBH9			Late embryogenesis abundant protein group 2		4.65	29340.4	615.22	8.75	2	53111	36910	245457	74726.5	20026	184713	203631	50351.5	98306	112691	154032	59110.5	111826	93155.2	117430	108611	0.948067	0.79508	-0.0705392	-0.221465	UNCHANGED	UNCHANGED
Q42376			Late embryogenesis abundant protein, group 3		9.37	22758.7	2267.4	12.67	3	23448.3	17291.3	54444.8	77151.3	27152	57877	162541	203155	43925	30654.5	40576	100724	31728.1	54060.1	136540	57318.2	0.0998432	0.907352	-2.10549	-0.0844279	UNCHANGED	UNCHANGED
B6TQP9			Lipid transfer protein		7.68	19396.8	2113.35	14.36	2	105217	440181	287606	49103	124838	103014	197134	230457	264878	104943	0	40853	277668	92318.3	230823	72898	0.660055	-	0.266575	-	UNCHANGED	-
A0A1D6DVH6			Lipoxygenase		5.39	96819.3	5540.05	38.14	23	36172.3	104825	98753.3	16150	75825.7	19205.7	35975.7	382562	482880	66570.3	35309.3	21949	79916.9	37060.4	300472	41276.2	0.183083	0.866233	-1.91066	-0.155431	UNCHANGED	UNCHANGED
A0A1D6QRG1			Lipoxygenase		5.61	92595.4	1798.46	12.32	6	13052	10216	15340	0	60262	6128	0	23056.7	57604.5	7558.5	5323	0	12869.3	33195	40330.6	6440.75	-	-	-	-	-	-
B6U772			LSM7-like		4.67	10606.1	1253.8	43.88	2	40970.5	30318	20430	43991	21759.5	68324	0	19145	20684	57929	35341	21334	30572.8	44691.5	19914.5	38201.3	-	0.724482	-	0.226377	-	UNCHANGED
P24067			Luminal-binding protein 2		4.91	73255.9	2279.86	37.56	16	102615	173411	133175	211520	184775	18897.7	20565.3	267512	235177	118642	206978	182434	136400	138397	174418	169351	0.66002	0.662308	-0.354705	-0.291203	UNCHANGED	UNCHANGED
C0PNW8			LysM domain-containing GPI-anchored protein 2		7.76	39260.4	856.181	11.44	3	37029.7	128299	25422	0	3625	6437	0	8195.5	8604	5560	0	0	63583.7	5031	8399.75	5560	-	-	-	-	-	-
B4FX16			Macrophage migration inhibitory factor		8.61	12220	18034.6	53.91	6	508266	749680	739030	1.04896e+06	636630	1.04196e+06	1365742	854166	651499	1.09273e+06	1632482	1.37162e+06	665659	909184	957136	1.36561e+06	0.26781	0.0921744	-0.523941	-0.586905	UNCHANGED	UNCHANGED
B6TUZ6			Macrophage migration inhibitory factor		5.65	12065.8	5119.88	42.61	2	146888	315954	212652	541726	152892	381438	684832	332170	155889	253264	703864	258120	225165	358685	390964	405082	0.366845	0.816467	-0.796053	-0.175497	UNCHANGED	UNCHANGED
B4FZU8			Malate dehydrogenase		8.23	35513.8	13722	75	17	248290	389647	453802	480152	257398	649920	331204	315132	329698	594162	328256	488262	363913	462490	325344	470227	0.561068	0.95781	0.161625	-0.0239349	UNCHANGED	UNCHANGED
C0PFW3			Malate dehydrogenase6		6.5	47357	9829.68	68.29	21	99319	122034	188918	74778.3	500359	74562.7	126027	712885	740447	240620	143840	33524.5	136757	216567	526453	139328	0.126165	0.642316	-1.94469	0.636324	UNCHANGED	UNCHANGED
A0A1D6M273			Malic enzyme		6.28	42675.8	848.728	11.6	3	38992.5	13473.1	24827.8	15965.9	187369	0	13763.6	145707	250048	11798.8	5807.84	0	25764.5	101667	136506	8803.31	0.182574	-	-2.40551	-	UNCHANGED	-
A0A1D6JXD6			Maternal effect embryo arrest 59		4.66	19359.9	1210.7	16	2	17081	17917.5	15398	48859	3896	47880.5	44528	22391.5	31687	78248	68962.5	58409	16798.8	33545.2	32868.8	68539.8	0.0676609	0.0925042	-0.968359	-1.03084	UNCHANGED	UNCHANGED
B4FPD1			Membrane steroid-binding protein 1		5.15	11008.4	6800.85	58.65	6	201419	453457	383545	599634	125792	276196	786195	497046	322552	430516	580913	512751	346141	333874	535264	508060	0.288533	0.299917	-0.628893	-0.605696	UNCHANGED	UNCHANGED
B6TJC7			Membrane steroid-binding protein 1		5.28	27939.7	1424.94	33.72	4	21323.3	44519.7	52782	55548.7	18782	67138.3	25281.7	21395	0	39495.7	32911.7	33500.3	39541.7	47156.3	23338.3	35302.6	-	0.466005	-	0.417679	-	UNCHANGED
A0A1D6N4Z9			Membrane-associated protein VIPP1 chloroplastic		9.88	32345	3950.67	50.87	10	79006.9	129722	48477.6	144083	77536.9	202972	111463	65652	66724.7	126222	217257	196795	85735.6	141531	81279.8	180092	0.881663	0.444749	0.0769974	-0.347615	UNCHANGED	UNCHANGED
Q94IQ8			Methyl binding domain106		4.2	43303.1	2751.56	57.24	14	126156	211410	114492	349343	70037.9	162865	183290	135644	66071.1	101819	204424	204468	150686	194082	128335	170237	0.650627	0.801933	0.231629	0.189122	UNCHANGED	UNCHANGED
A0A1D6GLD8			Methyl-CpG-binding domain-containing protein 11		4.28	44175.9	2097.8	39.02	9	83320.4	187967	178018	269918	47683.4	191476	99159.6	65761.9	71555	103322	135022	74346.1	149769	169693	78825.5	104230	0.111888	0.386353	0.926	0.703152	UNCHANGED	UNCHANGED
A0A1D6IIL4			MFP1 attachment factor 1		4.26	16694.3	1790.53	54.82	5	15776.1	28424.5	16720.5	44469.3	14943.9	46510.9	40438.3	24300.1	26155.9	21644.3	37611.7	29639.1	20307	35308	30298.1	29631.7	0.200325	0.638725	-0.577249	0.252854	UNCHANGED	UNCHANGED
C0P3Z2			MFP1 attachment factor 1		4.24	17401.2	2305.56	74.14	6	27115.2	65539.2	44414	149606	32121.4	120362	66792.2	39572.2	28494.7	62223.7	176202	128236	45689.5	100696	44953	122220	0.965285	0.679277	0.0234427	-0.279473	UNCHANGED	UNCHANGED
B6TFN1			Minor allergen Alt a 7		6.24	21670	1149.04	37.44	5	152352	216339	184303	279016	189760	279744	556544	282658	261322	185560	443321	382658	184331	249507	366842	337180	0.132535	0.352177	-0.992856	-0.43444	UNCHANGED	UNCHANGED
C4J4E4			Monodehydroascorbate reductase homolog1		5.28	46846.5	969.343	24.6	5	12256	1378	7395.67	9713	40295.7	17000	8663	22700.7	48766.7	21268	15588	0	7009.89	22336.2	26710.1	18428	0.180618	-	-1.92992	-	UNCHANGED	-
A0A1X7YHF8			Multifunctional fusion protein		5.93	266349	11260.9	17.77	29	48317.8	201223	205480	50999	114774	2626.43	15259.4	62475.4	73475	84391.7	67382.4	2042.27	151674	56133	50403.3	51272.1	0.137714	0.911437	1.58938	0.130674	UNCHANGED	UNCHANGED
K7WGQ3			Multiple organellar RNA editing factor 8 chloroplastic/mitochondrial		9.34	44070.5	1519	15.61	6	57524.7	76236.7	63543.3	113461	75178.7	147299	111137	133759	68062.3	132491	150756	154361	65768.2	111980	104319	145869	0.126765	0.196741	-0.665544	-0.38144	UNCHANGED	UNCHANGED
C0P4F3			Multiple organellar RNA editing factor 9 chloroplastic		9.35	24781	2092.73	30.04	5	56171.3	227211	89569	359848	81467.7	66075	60431.5	85680.3	65103	69305	591472	806794	124317	169130	70404.9	489190	0.365878	0.251312	0.820278	-1.53226	UNCHANGED	UNCHANGED
K7UH50			Multisynthetase complex auxiliary component p43		7.08	28973	694.211	22.85	4	36247.7	120235	27420.3	64377.7	19815	69123.7	54782	44683.7	29494	52868	47722.3	46942.7	61301.1	51105.4	42986.6	49177.7	0.580272	0.908859	0.512028	0.0554737	UNCHANGED	UNCHANGED
P19124			NAD(P)H-quinone oxidoreductase subunit J, chloroplastic		6.05	18783.2	1840.58	16.98	2	0	0	0	0	0	0	0	0	7890.5	0	0	0	0	0	7890.5	0	-	-	-	-	-	-
B4FRX4			NAD(P)H-quinone oxidoreductase subunit M chloroplastic		6.39	24036.3	2086.59	29.05	3	109630	134030	164198	368036	173567	143434	248893	281238	158513	138725	232361	177640	135952	228346	229548	182909	0.0792453	0.579472	-0.755692	0.320094	UNCHANGED	UNCHANGED
K7V5G0			NAD(P)H-quinone oxidoreductase subunit O chloroplastic		9.8	16720.4	5606.85	58	4	162561	340426	188095	546833	175370	355246	487830	320020	223372	211084	586689	336883	230360	359149	343741	378219	0.299247	0.907367	-0.577428	-0.0746369	UNCHANGED	UNCHANGED
B6T927			NAD(P)H-quinone oxidoreductase subunit S chloroplastic		4.84	25008.4	7842.98	70.21	11	336385	463125	437743	798629	413836	736258	694486	604636	396349	654227	1.45277e+06	1399010	412417	649574	565157	1.16867e+06	0.188322	0.141524	-0.454546	-0.847301	UNCHANGED	UNCHANGED
K7TFI4			NAD(P)H-quinone oxidoreductase subunit U chloroplastic		4.55	25510.5	947.032	15.19	4	34986.3	36269	59137	100601	50727.7	67211.3	93315	69040	42965.3	78368.7	110809	87944.3	43464.1	72846.8	68440.1	92374.1	0.205094	0.328088	-0.655017	-0.342623	UNCHANGED	UNCHANGED
A0A1D6L9Y9			NAD-dependent epimerase/dehydratase		7.3	27812.6	13194.2	71.21	13	265213	479906	479080	662781	291169	709651	1016394	610609	511751	418933	1.06547e+06	739085	408066	554534	712918	741164	0.147609	0.460499	-0.804932	-0.418517	UNCHANGED	UNCHANGED
A0A1D6MK13			NADH-cytochrome b5 reductase-like protein		8.73	29376.7	2227.66	30.37	7	80444	137218	79589	74926.3	56357	80271	46760.3	56042.7	55635	50643	45774.7	53766.3	99083.6	70518.1	52812.7	50061.3	0.0746387	0.0547759	0.907762	0.494297	UNCHANGED	UNCHANGED
P16243			NADP-dependent malic enzyme, chloroplastic		6.05	70337.2	9794.42	69.34	24	182207	268223	160998	37577.3	588920	47747.3	166739	678368	762843	150254	39750	73965	203809	224748	535983	87989.6	0.153807	0.500828	-1.39497	1.35291	UNCHANGED	UNCHANGED
A0A1D6PAA7			Nascent polypeptide-associated complex alpha subunit-like protein		9.83	18519.3	5213.36	33.73	4	158682	192689	255588	386162	114087	160902	299330	249551	166834	62870.8	181688	75785.5	202320	220384	238572	106781	0.491674	0.284622	-0.237787	1.04536	UNCHANGED	UNCHANGED
B6SU89			Nascent polypeptide-associated complex alpha subunit-like protein		3.99	24355.8	9746.8	62.28	9	300594	311867	523473	509843	222214	394788	590226	658741	414963	437640	680754	485219	378645	375615	554643	534537	0.161365	0.228541	-0.550715	-0.509036	UNCHANGED	UNCHANGED
A0A1D6PYC3			Nascent polypeptide-associated complex subunit alpha-like protein 3		9.65	19206.5	4941.72	32.95	4	118380	226677	265900	227947	79882.3	92687.7	156160	95175.6	50919.1	156945	267879	200640	203653	133506	100752	208488	0.12749	0.26086	1.0153	-0.643065	UNCHANGED	UNCHANGED
B4FIE5			Nascent polypeptide-associated complex subunit beta		7.62	17768.1	9408.41	70.91	9	80702.9	134657	205645	355310	58254.3	240374	158816	120329	46040.7	85307.6	118571	95612.1	140335	217980	108395	99830.3	0.550337	0.246174	0.372572	1.12664	UNCHANGED	UNCHANGED
B4FL49			Nascent polypeptide-associated complex subunit beta		7.62	17740	10148.5	80	9	126995	257814	291637	361783	68742.7	229832	373683	252206	123184	193021	268285	216337	225482	220119	249691	225881	0.796954	0.950716	-0.14713	-0.0372783	UNCHANGED	UNCHANGED
B6SVI7			Nascent polypeptide-associated complex subunit beta		5.4	18479	4843.75	61.54	7	128892	253872	219739	327130	76398.3	89021.4	170701	158899	105902	67269.7	61892.7	56951.1	200834	164183	145167	62037.8	0.258384	0.278901	0.468289	1.40409	UNCHANGED	UNCHANGED
B6TBD4			Nascent polypeptide-associated complex subunit beta		5.16	17961.3	2525.33	35.58	4	46359.7	112337	62636.1	53681.2	29925.7	27619.2	42376.6	51230	32271.4	98536.9	81977.9	51730.9	73777.6	37075.3	41959.3	77415.2	0.197087	0.0656652	0.814191	-1.06216	UNCHANGED	UNCHANGED
B4FHK4			Natterin-3		6.57	42316.5	4053.33	43.58	11	101726	182500	257745	43038.7	47903	0	30956.2	157520	279714	24809.3	0	0	180657	45470.8	156063	24809.3	0.786148	-	0.211124	-	UNCHANGED	-
A0A1D6EEW2			Natterin-4		5.64	41375.5	960.028	16.4	5	51330.7	115363	69263.7	19264	52839.5	12269	15681.8	32783.3	50605.4	8301.51	0	0	78652.4	28124.2	33023.5	8301.51	0.101897	-	1.252	-	UNCHANGED	-
B4G1V7			Nodulin-related protein 1		4.54	16367	26903.2	92.12	12	640621	929392	610860	1.10074e+06	864422	1.32802e+06	1.29152e+06	761823	369041	740441	1.1746e+06	1.10987e+06	726958	1.09773e+06	807462	1.0083e+06	0.79225	0.662835	-0.151523	0.122588	UNCHANGED	UNCHANGED
A0A1D6K4M8			Non-specific lipid transfer protein-like 1		7.96	15549.7	13675.8	42.67	2	498801	922876	866304	316238	17468	387953	104958	427469	467805	855859	494296	59756	762660	240553	333411	469970	0.0709264	0.421786	1.19374	-0.966215	UNCHANGED	UNCHANGED
A0A1D6JKW8			Nonspecific lipid-transfer protein		8.98	10320.7	12278.7	37.76	3	319087	479864	460894	387403	83142	316066	287022	367775	280395	411327	338750	230947	419948	262204	311731	327008	0.135404	0.573174	0.429911	-0.31864	UNCHANGED	UNCHANGED
P19656			Non-specific lipid-transfer protein		8.74	12161.5	28310.1	49.17	4	547189	985155	535347	513805	153920	546487	251293	437007	509174	810936	381702	287290	689230	404737	399158	493309	0.156912	0.687128	0.788026	-0.285505	UNCHANGED	UNCHANGED
B4FYD7			Nuclear pore complex protein NUP50A		4.49	47460.7	474.465	9.11	3	49506.3	49447.7	27385.7	59593.7	24243	98927	30971	31528	8456	0	8708	19481	42113.2	60921.2	23651.7	14094.5	0.155993	-	0.832331	-	UNCHANGED	-
A0A1D6QMQ0			Nuclear speckle RNA-binding protein A		7.02	17270.6	960.268	24.7	3	0	23566.3	0	66250.7	18175.7	102345	60036	17255	20201	56744	41077	54165	23566.3	62257.1	32497.3	50662	-	0.665152	-	0.297335	-	UNCHANGED
A0A1D6PYB8			Nuclear transport factor 2		7.75	21421.4	9370.8	64.29	8	101493	280163	166867	353183	181924	162554	412945	167755	276531	293234	169045	199781	182841	232554	285743	220687	0.307492	0.875647	-0.644132	0.0755628	UNCHANGED	UNCHANGED
A0A1D6IIC2			Nuclear transport factor 2 (NTF2) family protein with RNA binding (RRM-RBD-RNP motifs) domain		9.55	17569.2	1405.91	27.16	2	46857.5	198836	123060	49580	18451	41760	27085.5	37088	20802	29697	21725	15466	122918	36597	28325.2	22296	0.0986882	0.234152	2.11754	0.71494	UNCHANGED	UNCHANGED
B4G0R1			Nucleoside diphosphate kinase		9.67	24226.8	2463.47	30.18	6	104909	92691.3	225073	505537	70140	286191	337189	217040	222260	280379	321449	239023	140891	287289	258830	280283	0.110137	0.958952	-0.877421	0.0356168	UNCHANGED	UNCHANGED
C0HHC4			Nucleoside diphosphate kinase		7.75	16830.4	17026.4	90.6	12	319021	400132	590649	866203	713600	765763	1111404	581368	746547	567207	1.5489e+06	856859	436601	781855	813106	990989	0.0992653	0.51702	-0.89713	-0.341967	UNCHANGED	UNCHANGED
C0PBY7			Nucleoside diphosphate kinase		9.38	26029.9	5180.87	36.55	7	110814	200352	304145	345658	113645	162601	0	7023.5	16758	6262	0	0	205104	207301	11890.8	6262	-	-	-	-	-	-
B4FK49			Nucleoside diphosphate kinase 1		6.37	16541	7893.95	79.19	7	182860	428535	440689	503614	163362	374530	399611	328642	277031	274496	350221	210925	350694	347169	335095	278547	0.872485	0.556328	0.0656459	0.317714	UNCHANGED	UNCHANGED
B6SHT0			OB-fold nucleic acid binding domain containing protein		9.32	15553.8	930.092	17.81	2	53187.9	89903.7	102948	38676.7	39201.9	31392.3	46469.6	59967.2	60453.1	42934.9	38575.2	49283	82013.3	36423.6	55630	43597.7	0.165742	0.147501	0.559996	-0.259377	UNCHANGED	UNCHANGED
A0A1D6MLS4			Octicosapeptide/Phox/Bem1p family protein		6.49	56876.3	394.776	4.68	2	18912	17588	0	39648	22227	36654	33483	17767.5	23436	34257	17721	28985	18250	32843	24895.5	26987.7	-	0.465156	-	0.283286	-	UNCHANGED
A0A1D6MWV4			Osmotin-like protein		7.79	19194.6	555.171	13.04	2	0	74933.5	100722	0	10182	43313	64356	48809	42382.5	0	15809	16143.5	87827.8	26747.5	51849.2	15976.2	-	-	-	-	-	-
A0A1D6N932			Osmotin-like protein OSM34		7.84	23981.6	6615.01	73.64	11	124739	429176	711299	180541	114685	293434	225194	149531	218491	186562	155436	117556	421738	196220	197739	153185	0.260577	0.484152	1.09275	0.3572	UNCHANGED	UNCHANGED
A0A1D6GCZ1			Outer envelope pore protein 24A chloroplastic		9.62	23865	3413.43	55.41	10	85961.7	69043.8	127552	53941.4	148064	174936	85622	156480	194332	117263	115060	190730	94185.7	125647	145478	141018	0.230464	0.746185	-0.627221	-0.166499	UNCHANGED	UNCHANGED
A0A1D6LC68			Outer envelope pore protein 24A chloroplastic		9.82	23595.9	2701.56	40.18	6	60140	39068.2	77204.3	29010.9	64839.7	86953.6	38881.5	85904.6	134283	71583.2	51331.1	72017.6	58804.2	60268	86356.2	64977.3	0.405611	0.808691	-0.554381	-0.108543	UNCHANGED	UNCHANGED
B6T3B2			Oxygen evolving complex 33kDa subunit		5.37	34804.3	54278.4	76.29	19	3.62999e+06	2.37576e+06	1.69969e+06	2099557	3.0094e+06	2.82429e+06	1.97047e+06	3.47612e+06	1576370	5.11764e+06	3.46427e+06	3.42857e+06	2.56848e+06	2.64441e+06	2.34099e+06	4.00349e+06	0.79256	0.0944009	0.133798	-0.598311	UNCHANGED	UNCHANGED
B4G259			Oxygen evolving complex2		10.18	23132.7	34927.1	78.8	19	1.55123e+06	1.30054e+06	1.00923e+06	1.24036e+06	1.32181e+06	2.03104e+06	1.31413e+06	1.42477e+06	841981	1.79711e+06	1.24047e+06	1.15211e+06	1.287e+06	1.53107e+06	1.19363e+06	1.39656e+06	0.714397	0.697765	0.108657	0.132659	UNCHANGED	UNCHANGED
A0A1D6GU53			Oxygen-evolving enhancer protein 1, chloroplastic		7.8	39361.3	44296.4	65.95	19	2.2516e+06	1.638e+06	1.088e+06	1.28573e+06	1.68853e+06	2.43147e+06	1553579	1.70576e+06	1087189	2.58021e+06	2.32352e+06	2.29185e+06	1.6592e+06	1.80191e+06	1.44884e+06	2.39853e+06	0.613097	0.161386	0.195585	-0.412623	UNCHANGED	UNCHANGED
A0A1D6F9C2			Oxygen-evolving enhancer protein 2-1 chloroplastic		9.18	27427.8	35921.1	69.77	12	2.72995e+06	1.86152e+06	1.92267e+06	1.66002e+06	2.12631e+06	2683911	2.03445e+06	2.76542e+06	1379238	3327361	2.37736e+06	2.95397e+06	2.17138e+06	2.15675e+06	2.0597e+06	2.88623e+06	0.830374	0.145965	0.0761742	-0.420329	UNCHANGED	UNCHANGED
A0A1D6HS38			Oxygen-evolving enhancer protein 2-1 chloroplastic		9.76	32092.1	29285.9	61.72	13	1.56735e+06	1222715	1248843	1.47023e+06	1517366	1.56149e+06	1660728	1.72123e+06	910458	1.75789e+06	2308731	2.26711e+06	1.3463e+06	1.51636e+06	1.43081e+06	2.11124e+06	0.78035	0.0293048	-0.0878264	-0.477475	UNCHANGED	UNCHANGED
Q41806			Oxygen-evolving enhancer protein 3-2, chloroplastic		9.62	23014.4	22039.1	69.48	16	744182	757667	583426	1.23496e+06	1.20059e+06	1.73942e+06	804179	985703	608464	1.35867e+06	1.15936e+06	1.03513e+06	695092	1.39166e+06	799449	1.18439e+06	0.442144	0.354313	-0.201803	0.232663	UNCHANGED	UNCHANGED
B4FVP5			Pathogenesis related protein4		4.18	17680.2	4725.59	76.69	5	0	72326	261065	210612	0	0	0	25009	21108.7	461888	19805	73926	166695	210612	23058.8	185206	-	-	-	-	-	-
A0A1D6HRU2			Pathogenesis-related protein 1		8.39	16428	4079.05	37.09	4	55606.7	58313	29367	37859.5	59101	209543	12096.5	45283.5	28331.3	280801	25378	225739	47762.2	102168	28570.4	177306	0.222619	0.47136	0.741346	-0.7953	UNCHANGED	UNCHANGED
Q29SB6			Pathogenesis-related protein 10		5.24	17056.4	4714.56	94.38	12	28745.3	32225.3	63252.7	211114	14190.7	133595	636286	37747	197960	162874	234010	215402	41407.8	119633	290665	204095	0.236683	0.239073	-2.81138	-0.770624	UNCHANGED	UNCHANGED
K7UPV6			Pathogenesis-related protein3		8.49	18808.2	840.137	14.86	2	12512	126652	170338	18917	0	29775	7366.5	56467	166471	258674	22658	49570.5	103168	24346	76768.2	110301	0.71177	-	0.426411	-	UNCHANGED	-
A0A1D6EXF1			PDK regulatory protein1		7.56	46198.2	1265.55	27.46	9	14047.7	27891.7	25590	20213	106158	55372	25522.7	65100	73163.7	39276.7	24069.7	30897	22509.8	60581	54595.4	31414.4	0.104507	0.313704	-1.27823	0.947437	UNCHANGED	UNCHANGED
B6UH30			PEBP (Phosphatidylethanolamine-binding protein) family protein		5.32	18729.2	2382.22	57.47	7	85947.7	80770	35111.7	180887	86515	96825.3	41432	26375.7	29534.5	85330.7	52774.5	24797.3	67276.4	121409	32447.4	54300.8	0.106692	0.124679	1.052	1.16083	UNCHANGED	UNCHANGED
A0A1D6LC16			Pentatricopeptide repeat-containing protein mitochondrial		5.56	115542	1812.27	26.87	15	62159.7	90929.7	91930	351491	166192	373564	312096	130723	109358	247915	707643	624285	81673.1	297082	184059	526615	0.190618	0.215045	-1.17224	-0.825886	UNCHANGED	UNCHANGED
A0A1D6K8P1			Peptide methionine sulfoxide reductase		7.68	28775	6281.42	50.97	10	80428.3	117747	163206	483965	136921	308454	441903	158685	128366	225965	433701	578466	120461	309780	242985	412711	0.298671	0.51198	-1.0123	-0.413886	UNCHANGED	UNCHANGED
A0A1D6FQJ4			Peptide-methionine (R)-S-oxide reductase		8.52	23746.6	1484.54	21.2	4	24779	36943.7	23164.3	80322.3	56028	48051.7	41170	14289	5834	25750.7	44804	139056	28295.7	61467.3	20431	69870.2	0.531829	0.828515	0.469821	-0.184858	UNCHANGED	UNCHANGED
B6T2C6			Peptide-methionine (R)-S-oxide reductase		7.65	14994.6	1318.8	15.56	2	16403.5	0	0	20494.5	25612	100861	54011.5	6975	16243	71248	94883	205248	16403.5	48989.2	25743.2	123793	-	0.199981	-	-1.3374	-	UNCHANGED
B6T2N3			Peptide-methionine (R)-S-oxide reductase		9.03	23343.1	4228.19	64.11	9	96066.7	120159	76070.7	494153	184544	284599	490143	177960	80558	230042	625227	476815	97432.1	321099	249554	444028	0.287817	0.450011	-1.35688	-0.467635	UNCHANGED	UNCHANGED
A0A1D6GVX4			Peptidyl-prolyl cis-trans isomerase		9.77	16319.7	2267.71	23.03	3	48075	19338	52856	102624	68299.5	107402	94771.5	48699.5	20535.8	165476	115201	69698.3	40089.7	92775.2	54668.9	116792	0.57688	0.472055	-0.447491	-0.332127	UNCHANGED	UNCHANGED
A0A1D6LIK1			Peptidyl-prolyl cis-trans isomerase		9.73	26615.1	21791.7	71.71	14	876272	943844	649361	914933	873787	1.79019e+06	1.06388e+06	1.14567e+06	551135	1.13357e+06	1.35018e+06	1.35751e+06	823159	1.19297e+06	920228	1.28042e+06	0.662444	0.790389	-0.160821	-0.102058	UNCHANGED	UNCHANGED
B6TCE9			Peptidyl-prolyl cis-trans isomerase		9.58	26388.9	18449.8	78.63	15	432244	367419	460822	651145	416180	799522	899243	641592	468919	799130	1.15276e+06	1.07397e+06	420162	622283	669918	1.00862e+06	0.122883	0.066998	-0.67304	-0.696742	UNCHANGED	UNCHANGED
A0A1D6EZ36			Peptidyl-prolyl cis-trans isomerase CYP37 chloroplastic		6.14	47530.2	2994.53	35.08	9	89489.7	30465.3	52996	48767.7	98748	80220.7	106112	86773.7	94235.3	83616.7	136478	105137	57650.3	75912.1	95707.1	108410	0.10329	0.199622	-0.731297	-0.514102	UNCHANGED	UNCHANGED
A0A1D6KKS1			Peptidylprolyl isomerase		8.17	24262.7	24147.3	61.97	13	483184	714206	686558	950472	543223	835281	1.01289e+06	1.10078e+06	644850	888648	1.75158e+06	1254669	627982	776325	919507	1298298	0.13785	0.133531	-0.550136	-0.741888	UNCHANGED	UNCHANGED
A0A1D6KNP5			Peptidylprolyl isomerase		5.35	16789	1769.58	60.26	5	53213.3	34776.7	38231	89365.7	44053.7	107026	69941.7	54761.7	33888.3	86119.7	233489	207495	42073.7	80148.4	52863.9	175701	0.415267	0.123706	-0.329365	-1.13238	UNCHANGED	UNCHANGED
A0A1D6QUK7			Peptidylprolyl isomerase		9.75	23354.8	4387.85	46.33	8	65535.7	64248	29016.3	335507	70491.7	286403	474400	129110	140892	226464	473125	381190	52933.3	230801	248134	360260	0.161479	0.299323	-2.22887	-0.642389	UNCHANGED	UNCHANGED
B4FR04			Peptidylprolyl isomerase		10.21	23030.6	4011.17	43.64	7	109594	127809	77976	370295	224304	435428	225456	211103	76214.3	209478	620621	463214	105126	343342	170924	431104	0.256245	0.551243	-0.701237	-0.328389	UNCHANGED	UNCHANGED
B6SYF5			Peptidylprolyl isomerase		7.08	15958.3	1265.7	16.89	2	76648.5	162803	105322	92655	44383	96114	44634	68035	30112	95981	98974.5	103570	114924	77717.3	47593.7	99508.7	0.0714761	0.265371	1.27184	-0.356586	UNCHANGED	UNCHANGED
B6SZG7			Peptidylprolyl isomerase		9.74	22106.1	20433.9	75.59	11	364535	660212	439502	651396	403943	620540	861274	779752	655958	699067	1.19545e+06	924831	488083	558626	765662	939784	0.0603368	0.0798298	-0.64958	-0.750446	UNCHANGED	UNCHANGED
C4J6Y2			Peptidylprolyl isomerase		9.17	23193.6	5305.36	65.93	10	207371	384784	310198	493335	223977	378493	360752	530946	537140	225259	615006	380898	300784	365268	476279	407054	0.0858721	0.776434	-0.663078	-0.156264	UNCHANGED	UNCHANGED
Q5XLE1			Peptidylprolyl isomerase		8.82	12299	3065.6	30.36	2	53777	101354	60422.5	99094.5	48826.5	155154	130984	68110	92838	171351	148839	166808	71851.3	101025	97310.8	162332	0.340917	0.123215	-0.437585	-0.684237	UNCHANGED	UNCHANGED
A0A1D6E530			Peroxidase		5.22	35989.5	5138.08	53.41	11	14246	86675.3	341795	42788	4035	8151	12532	12105	21297	45943	9617.5	10687.3	147572	18324.7	15311.3	22082.6	0.254037	0.837099	3.26875	-0.269124	UNCHANGED	UNCHANGED
A0A1D6IMZ9			Peroxidase		6.2	33782.6	1395.24	14.38	2	36278.5	0	82848	10724	18010	18232	11546	23474.5	15774	45131	23512	61166	59563.2	15655.3	16931.5	43269.7	-	0.0690285	-	-1.4667	-	UNCHANGED
A0A1D6N0K3			Peroxidase		7.85	38545.6	7588.33	60.39	14	137628	196398	270639	43281	112102	156132	66194	220233	419532	596649	91363	146827	201555	103838	235319	278280	0.772764	0.34566	-0.223448	-1.4222	UNCHANGED	UNCHANGED
B4FKV6			Peroxidase		4.95	36886.2	883.128	37.13	5	48605.7	68804	135370	42995	19939.7	22560	81779	34692.7	105791	61857.5	31041.5	58318	84259.9	28498.2	74087.6	50405.7	0.776614	0.146	0.185615	-0.822714	UNCHANGED	UNCHANGED
B6THU9			Peroxidase		7.55	35836.8	1211.34	23.17	5	43364.7	32360	84174.3	27583.3	19334.3	20435	11484.7	18405	28631.3	32176.3	10210.7	11526	53299.7	22450.9	19507	17971	0.110384	0.585733	1.45013	0.321102	UNCHANGED	UNCHANGED
C4J6E4			Peroxidase		5.33	26801.9	4744.22	27.56	4	108302	167232	462968	333625	85827	433047	36415	39820	17335.5	82724.3	23130	61601.3	246167	284166	31190.2	55818.6	0.122222	0.0946478	2.98048	2.34792	UNCHANGED	UNCHANGED
K7VH58			Peroxidase		8.14	33510.7	3663.36	68.05	13	50824.3	42495.3	96818.3	5077	89449.7	30244.3	21017	107791	210993	86052.3	13364.7	20494.3	63379.3	41590.3	113267	39970.4	0.434183	0.964354	-0.837642	0.0573146	UNCHANGED	UNCHANGED
B4FS55			Peroxiredoxin Q chloroplastic		10.05	23796.1	20672.2	72.94	13	639256	811541	573262	982738	856687	1.45158e+06	904749	1.14747e+06	757879	1203245	1.40719e+06	1331406	674686	1.097e+06	936699	1.31395e+06	0.122154	0.318402	-0.473368	-0.260339	UNCHANGED	UNCHANGED
B4FN24			Peroxiredoxin-2B		4.67	17379.9	6945.11	77.16	6	114657	62848.7	297024	363750	83467.3	184581	351871	138482	222238	316230	150821	254257	158176	210599	237530	240436	0.447523	0.769395	-0.586578	-0.191151	UNCHANGED	UNCHANGED
K7VFF7			Peroxiredoxin-2E-1, chloroplastic		8.83	23874.3	9287.71	61.37	10	146088	201089	617370	284356	301605	232054	607589	436998	501169	624582	358185	398754	321516	272672	515252	460507	0.28442	0.0928837	-0.680388	-0.75606	UNCHANGED	UNCHANGED
B4FSM5			Peroxiredoxin-2F mitochondrial		8.7	20849.7	1752.69	29.02	5	47074.3	54702.7	84964.3	59606.7	41685.3	136343	132512	61920	88195.7	124025	126348	112628	62247.1	79211.6	94209.1	121000	0.247516	0.227447	-0.59786	-0.61123	UNCHANGED	UNCHANGED
A0A1D6JX93			Peroxisomal nicotinamide adenine dinucleotide carrier		8.91	33774.9	2669.73	25.8	6	67573.7	69268	76153.7	95967.7	243463	64111.3	86591.3	258687	286562	81601.7	139759	97915.3	70998.4	134514	210613	106425	0.0895342	0.652942	-1.56874	0.337913	UNCHANGED	UNCHANGED
A0A1D6JWH4			Phosphoenolpyruvate carboxykinase1		6.28	73134.6	3712.52	40.97	18	78230.7	147755	94183.3	160294	123077	62210	47581.7	349088	313704	119557	87269	58756	106723	115194	236791	88527.4	0.252875	0.471233	-1.14974	0.379863	UNCHANGED	UNCHANGED
A0A1D6I1V6			Phosphoenolpyruvate carboxylase3		5.6	89965.9	1756.25	14.98	9	13201.9	5609.78	9220.36	4936.65	11046.9	5942.49	1008.75	9466.31	9974.07	25681	30160.2	884.961	9344.02	7308.68	6816.38	18908.7	0.525815	0.280261	0.455038	-1.37137	UNCHANGED	UNCHANGED
A0A1D6GJ75			Phosphoglucomutase2		5.33	63181.4	1884.4	33.22	12	12851.7	9739.33	16509.3	0	42720.3	0	9020.75	41427.4	95334.1	17275	5317.33	6458	13033.4	42720.3	48594.1	9683.44	0.231785	-	-1.89856	-	UNCHANGED	-
A0A1D6M7C2			Phosphoglycerate kinase		6.29	50010.6	14238.6	77.29	24	204673	426851	534216	566549	563556	389922	522186	830357	679528	650431	591313	355167	388580	506676	677357	532303	0.0933218	0.823197	-0.801706	-0.0711867	UNCHANGED	UNCHANGED
A0A1D6N9H2			Phosphoglycerate kinase		7.26	39062	474.695	7.26	2	11207	7105.11	18040.5	22720	39262.6	19338.1	41411	20280.9	80036.3	59453	26107	0	12117.5	27106.9	47242.7	42780	0.119454	-	-1.963	-	UNCHANGED	-
B4G0K4			Phosphoglycerate kinase		5.52	42496.3	6056.82	58.46	14	64761	95117.6	156046	74696.5	268529	115012	99162.7	283848	535882	182185	119553	86109.6	105308	152746	306298	129283	0.19528	0.737981	-1.54031	0.240605	UNCHANGED	UNCHANGED
B4FQ59			Phosphoribulokinase		5.78	45149.1	6880.8	64.44	16	369455	286724	627456	446772	682955	184650	514545	674444	569312	191096	245350	88721.3	427878	438126	586100	175056	0.233443	0.156568	-0.453947	1.32353	UNCHANGED	UNCHANGED
B4FRI1			Phosphoserine aminotransferase		8.35	45267.7	353.938	7.06	2	39051.5	33282.5	51997.5	26659	31245.5	26607	22867.5	32052	49521	28915	14914	20871	41443.8	28170.5	34813.5	21566.7	0.526843	0.202612	0.251511	0.385382	UNCHANGED	UNCHANGED
A0A1D6JYG6			Photosynthetic NDH subunit of lumenal location 1 chloroplastic		8.38	25870.2	837.277	21.89	5	69563	12165.3	37991.3	14306	69354	24214	32596.3	68360.7	102320	23156.3	27346.3	43591.7	39906.6	35958	67758.9	31364.8	0.345862	0.811689	-0.763784	0.197167	UNCHANGED	UNCHANGED
A0A1D6HQR2			Photosynthetic NDH subunit of lumenal location 3 chloroplastic		7.74	28593.5	8274.66	42.69	8	407290	555077	460285	601102	388986	316031	692853	568041	418631	316517	501881	450713	474218	435373	559842	423037	0.396653	0.9094	-0.23947	0.0414681	UNCHANGED	UNCHANGED
P11601			Photosystem I iron-sulfur center		6.82	9421.6	75659.4	74.07	8	1780991	1.76988e+06	1.68118e+06	1204456	900270	2.20417e+06	1006275	2.51747e+06	1.32171e+06	2.14556e+06	1.90232e+06	1.48132e+06	1.74402e+06	1436298	1.61515e+06	1.84306e+06	0.793837	0.406638	0.110746	-0.359751	UNCHANGED	UNCHANGED
P04967			Photosystem I P700 chlorophyll a apoprotein A2		6.66	82771.5	1299.88	13.47	7	12717	18571.3	32171.3	0	324376	0	31084	187080	231799	37275.3	27123.5	6441	21153.2	324376	149987	23613.3	0.102692	-	-2.82589	-	UNCHANGED	-
B4FAW3			Photosystem I reaction center subunit II		10.12	21633.8	43235.8	82.91	18	1.41073e+06	1.13096e+06	820706	1.11047e+06	1.18658e+06	1.74274e+06	1.27948e+06	1.75393e+06	1.28151e+06	1.84424e+06	2.00423e+06	1.82101e+06	1.1208e+06	1.3466e+06	1.43831e+06	1.88982e+06	0.243387	0.05888	-0.359846	-0.488933	UNCHANGED	UNCHANGED
B6TH55			Photosystem I reaction center subunit IV A		10.12	14833.8	27929.5	81.29	8	1.53912e+06	1.11899e+06	982769	1.20053e+06	1.16264e+06	1.83653e+06	1.04299e+06	1.35085e+06	970586	2.11729e+06	1.14715e+06	1.00739e+06	1.21363e+06	1.3999e+06	1.12148e+06	1.42394e+06	0.674907	0.956241	0.113925	-0.0245694	UNCHANGED	UNCHANGED
O65107			Photosystem I reaction center subunit N, chloroplastic (Fragment)		8.26	12849.4	37934.1	75	6	882950	662440	848138	306638	473591	595816	384956	995874	1.00159e+06	1.34174e+06	778777	755906	797843	458682	794141	958807	0.987132	0.0750303	0.00670918	-1.06375	UNCHANGED	UNCHANGED
B6TR16			Photosystem I reaction center subunit psaK		10.94	13766.9	6059.85	49.25	5	467291	405124	728901	463539	491747	322458	276797	784803	625955	178282	323072	364424	533772	425915	562518	288593	0.88077	0.149032	-0.0756765	0.56153	UNCHANGED	UNCHANGED
B4G1K9			Photosystem I reaction center subunit V		10.43	15275.4	2302.08	11.97	2	80601.5	65234.5	141666	60845	295351	4786	30661.5	107869	371772	26318	30425	45119	95834	120327	170101	33954	0.52168	0.387618	-0.827779	1.82531	UNCHANGED	UNCHANGED
O65101			Photosystem I reaction center subunit VI, chloroplastic		10.47	14929.3	59537.9	64.79	7	1.23554e+06	1.08324e+06	966520	1.27702e+06	987588	1576827	1.3365e+06	1.19663e+06	1.04517e+06	1.15852e+06	1.45038e+06	1.24314e+06	1.0951e+06	1.28048e+06	1.19277e+06	1284010	0.442242	0.986127	-0.12325	-0.00397385	UNCHANGED	UNCHANGED
B4FUT9			Photosystem I reaction center subunit XI chloroplastic		9.88	22383	2384.99	39.81	4	35169.3	45407.3	35001	5039	275220	8189	15655	115549	76450	13892	4147	0	38525.9	96149.5	69218.1	9019.5	0.353483	-	-0.845321	-	UNCHANGED	-
B6SQV5			Photosystem II 10 kDa polypeptide		9.33	13117.9	1611.43	21.88	2	146975	230305	301760	321028	347931	218348	275608	391624	24633	203928	92017.5	267615	226346	295769	230622	187854	0.972642	0.170929	-0.0269961	0.654863	UNCHANGED	UNCHANGED
P48187			Photosystem II CP43 reaction center protein		6.58	52070.9	2380.63	14.16	6	22464	39413.3	40157.3	11742	433186	11119	24013	236467	333134	50055.3	49193.5	0	34011.6	152016	197871	49624.4	0.147746	-	-2.54047	-	UNCHANGED	-
P05641			Photosystem II CP47 reaction center protein		6.06	56277.2	1980.99	25.39	7	29433	35292	11140.5	0	330450	5111	9927.5	256079	316825	16946.3	19120	0	25288.5	167781	194277	18033.2	0.146979	-	-2.94156	-	UNCHANGED	-
A0A1X7YHF7			Photosystem II D2 protein		5.21	39787.7	2473.41	20.4	5	45211.7	47781.3	36301.3	31122.3	448905	31814	62668.5	263794	337006	63952.7	54643.7	44309	43098.1	170614	221156	54301.8	0.0959039	0.450584	-2.35937	1.65166	UNCHANGED	UNCHANGED
P48183			Photosystem II protein D1		5.07	39124.9	1929.38	15.58	4	13981.3	8056.67	8247	8854	208768	5729	6292.33	70437.7	243206	13563	7383.5	0	10095	74450.3	106645	10473.2	0.244214	-	-3.40111	-	UNCHANGED	-
P24993			Photosystem II reaction center protein H		9.38	7787.11	18177.9	42.47	3	634965	1.03252e+06	768702	1.41846e+06	886003	1.2824e+06	1.33882e+06	1.12978e+06	963757	1.20926e+06	1373757	1.45217e+06	812062	1.19562e+06	1.14412e+06	1345064	0.105677	0.441291	-0.494575	-0.169916	UNCHANGED	UNCHANGED
C0P7G8			Photosystem II repair protein PSB27-H1 chloroplastic		10.2	17814.4	16107.4	53.53	7	584038	843590	672492	1.17946e+06	828398	1.25543e+06	1.31107e+06	1.1094e+06	810075	908433	1.38434e+06	1.02496e+06	700040	1.08776e+06	1.07685e+06	1.10591e+06	0.0835054	0.930135	-0.621305	-0.023869	UNCHANGED	UNCHANGED
A0A1D6N672			Photosystem II subunit PsbS1		9.58	28452.2	6918.1	31.25	7	55322.3	41642	79709.3	36069.3	585883	79940.3	145798	308874	495958	154329	99210	17397.5	58891.2	233964	316877	90312.1	0.064327	0.471461	-2.4278	1.3733	UNCHANGED	UNCHANGED
A0A1D6LLW6			Photosystem II1		9.14	43062.5	958.217	22.84	6	15948	14638	49961.7	13011	42232.3	0	0	24199.3	25877.3	0	0	0	26849.2	27621.7	25038.3	0	-	-	-	-	-	-
B4FKE8			Pi starvation-induced protein		6.33	13914.9	6645.56	71.32	5	87327	250496	164830	253398	64178.3	272837	364374	80998.3	54257.7	269100	527334	439058	167551	196804	166543	411830	0.993119	0.0999743	0.00870365	-1.06529	UNCHANGED	UNCHANGED
A0A1D6E916			Plant UBX domain-containing protein 4		6.53	28885.2	785.376	19.2	3	25023.5	18289.3	14074	30267.7	20384.7	29577	34560.3	29352.7	23968.5	39405	37296.7	63147.5	19128.9	26743.1	29293.8	46616.4	0.0828576	0.0887963	-0.61484	-0.80167	UNCHANGED	UNCHANGED
B4FUC4			Plasma membrane-associated cation-binding protein 1		4.82	20608.5	2062.23	58.25	7	55438.3	59619	38989.3	26024	25016.7	65624	38167.3	41017	34953.7	35510	42893.3	46702.3	51348.9	38888.2	38046	41701.9	0.111517	0.848055	0.432588	-0.100779	UNCHANGED	UNCHANGED
A0A1D6FLF1			Plasminogen activator inhibitor 1 RNA-binding protein		5.12	36322.8	537.71	10.12	2	0	7993	0	47186	0	0	57502.5	45647	0	33104.3	42708	42572	7993	47186	51574.8	39461.4	-	-	-	-	-	-
B6T8U0			Plasminogen activator inhibitor 1 RNA-binding protein		5.73	40433	14390.2	65.87	18	85448.2	201608	70428	293320	130330	363071	181442	148307	117961	200039	262468	247377	119162	262240	149237	236628	0.543256	0.738212	-0.324685	0.14827	UNCHANGED	UNCHANGED
A0A1D6IKK3			PLASMODESMATA CALLOSE-BINDING PROTEIN 5		4.1	15529.1	4962.77	34.44	3	99786.7	150565	202462	33009	50421.7	39010	65783	88403.7	141839	120999	258282	98289	150938	40813.6	98675.1	159190	0.233181	0.0779767	0.613196	-1.96363	UNCHANGED	UNCHANGED
B6SUJ3			Plastid-specific 30S ribosomal protein 2		6.55	29708.5	1147.15	38.6	6	68940.3	30101.7	39359.7	106997	53827	100222	47484	49915.3	28556.5	116807	114608	97866.7	46133.9	87015.3	41985.3	109761	0.774245	0.269222	0.135943	-0.335018	UNCHANGED	UNCHANGED
B4FCL1			Plastocyanin		5.11	15858.8	45866.7	61.29	8	1.13105e+06	1.02622e+06	1.02642e+06	764731	1.19885e+06	1.5803e+06	1.18147e+06	965612	734648	2.26242e+06	1.32889e+06	1.69292e+06	1.06123e+06	1.18129e+06	960575	1.76141e+06	0.493271	0.181978	0.143768	-0.576366	UNCHANGED	UNCHANGED
B6SSB9			Plastocyanin		5.53	15928	32296.2	48.39	6	2.03401e+06	1.39078e+06	1.06687e+06	1.57403e+06	1.13009e+06	2.83218e+06	1.18351e+06	1.10955e+06	871359	1.82125e+06	1.09488e+06	1.5427e+06	1.49722e+06	1.84544e+06	1.05481e+06	1.48628e+06	0.213579	0.550693	0.505306	0.31226	UNCHANGED	UNCHANGED
A0A1D6ELG3			Polyadenylate-binding protein		8.17	60392.9	1718.48	4.95	2	9234	109610	42902	21591	27949	9569	20316	35834.5	24820.5	31658	6651	11625	53915.2	19703	26990.3	16644.7	0.418094	0.760041	0.998248	0.243355	UNCHANGED	UNCHANGED
O64411			Polyamine oxidase 1		5.63	56458	1490.34	29.2	12	65830.7	142511	219288	59229.7	90146.3	8247.67	53604.5	182017	254029	20651.7	7495.67	0	142543	52541.2	163217	14073.7	0.792378	-	-0.195389	-	UNCHANGED	-
B6TYX7			Polygalacturonase inhibitor 1		8.08	30486.8	1612.98	32.75	4	39938	27996.7	49298	16743.7	30592.5	20547.7	21503.5	53670	28546.3	81886	16720.5	46103	39077.6	22627.9	34573.3	48236.5	0.716326	0.255009	0.176683	-1.09202	UNCHANGED	UNCHANGED
B7ZZ57			Polyphenol oxidase chloroplastic		6.95	71552.5	1075.69	21.71	8	24017.3	47544.3	52173	12942	84910.7	7706	0	47614	12981.5	7275	0	0	41244.9	35186.2	30297.8	7275	-	-	-	-	-	-
A0A1D6H1H6			Porphobilinogen deaminase chloroplastic		6.72	37979.4	690.85	20.75	6	19097.3	38593	50478.7	25853	26079.3	19974	12624	66960.7	67526.3	44218.3	10500	0	36056.3	23968.8	49037	27359.2	0.558722	-	-0.443618	-	UNCHANGED	-
B4FR80			Post-illumination chlorophyll fluorescence increase		4.63	28870.3	4790.87	63.67	8	242026	221661	274958	453230	205361	154971	463979	337143	210449	146814	494166	473685	246215	271187	337191	371555	0.290845	0.528139	-0.453645	-0.454286	UNCHANGED	UNCHANGED
B6UAK0			Probable 6-phosphogluconolactonase		8.15	34896	5183.91	55.25	10	93615	71762	272316	110217	51076.7	71930.3	101540	69743.3	145722	141368	109207	103041	145898	77741.2	105668	117872	0.581845	0.128628	0.465414	-0.600468	UNCHANGED	UNCHANGED
A0A1D6NVA4			Profilin		4.6	11414	5055.85	29.81	4	191159	233905	325229	331646	208801	294183	413323	300048	245511	279726	579555	419984	250098	278210	319627	426422	0.333654	0.189734	-0.353899	-0.616107	UNCHANGED	UNCHANGED
A0A1D6FKP2			Protease Do-like 1 chloroplastic		7.85	48551.6	546.055	16.05	3	47892.5	22767	0	37710	55272	22072.3	56430.5	37092	20895.7	23638.5	32538.3	49068.7	35329.8	38351.4	38139.4	35081.8	-	0.801056	-	0.128557	-	UNCHANGED
Q42420			Protease inhibitor		5.55	7661.76	54364.2	80.82	4	514804	672449	821695	784953	397434	1.23146e+06	680945	458569	310982	900468	729774	710904	669650	804616	483498	780382	0.252468	0.926972	0.469895	0.0441199	UNCHANGED	UNCHANGED
A0A1D6JNT9			Proteasome endopeptidase complex		4.37	18765.9	924.471	18.24	2	59671.4	22145.2	62867.3	42139.7	19119.3	0	37509.8	19545.2	17726.2	0	0	0	48228	30629.5	24927.1	0	0.183783	-	0.952156	-	UNCHANGED	-
A0A1D6PJW1			Proteasome subunit alpha type		4.82	31721.6	1082.59	39.25	8	47871.3	17381.3	91571	51236.7	37815.7	33244	49725.7	66513.3	82738	95906.7	45471.3	48482.7	52274.6	40765.4	66325.7	63286.9	0.582786	0.260606	-0.343458	-0.63456	UNCHANGED	UNCHANGED
B4FZ14			Protein CHLORORESPIRATORY REDUCTION 6 chloroplastic		6.15	28773	1046.6	29.34	4	35610	22026.7	31408.3	36352.7	44175.7	18128	44431.3	37723.3	39535.5	0	49561	30695	29681.7	32885.4	40563.4	40128	0.0723656	-	-0.450606	-	UNCHANGED	-
A0A1D6HT76			Protein containing PDZ domain a K-box domain and a TPR region		5.85	37383.3	10555.1	52.06	15	186720	83296	199367	878566	606710	915117	1.14536e+06	249250	246654	734685	1607692	1.48844e+06	156461	800131	547089	1.27694e+06	0.264668	0.175607	-1.80597	-0.67438	UNCHANGED	UNCHANGED
Q5EUD7			Protein disulfide isomerase6		5.84	40465	433.461	12.81	3	22724.5	11040	42414	28387	21292	36637	0	8674	0	23794.3	18782	23151	25392.8	28772	8674	21909.1	-	0.218435	-	0.393135	-	UNCHANGED
A0A1D6PSC4			Protein disulfide-isomerase		5.12	51449.3	2004.47	24.35	8	48442.3	14307.8	101159	21739	28192	21341.7	30598	59688.3	79270.7	90747.3	12580.8	13518.2	54636.5	23757.6	56519	38948.7	0.951274	0.59034	-0.0488707	-0.713191	UNCHANGED	UNCHANGED
A0A1D6DTX8			Protein DJ-1 homolog D		4.92	19422	1511.88	15.47	2	30361	12555	61087.5	14459	77435	16227	25307	42389.5	93350	27066	27887	10320	34667.8	36040.3	53682.2	21757.7	0.487188	0.542477	-0.630845	0.728089	UNCHANGED	UNCHANGED
A0A1D6KZ34			Protein P21		3.92	24714.9	6041.93	48.7	6	52913.3	35669.3	126939	0	4577	9217	0	82788.3	90300	557052	28178	181074	71840.4	6897	86544.2	255435	-	-	-	-	-	-
A0A1D6N0R5			Protein RETICULATA-RELATED 4 chloroplastic		5.92	44059.4	3220.43	26.75	8	55375.7	37027.3	33066	15284.7	141582	19455.7	24812.7	84797	430305	34775.7	27299	19217	41823	58774.2	179972	27097.2	0.336317	0.48943	-2.1054	1.11704	UNCHANGED	UNCHANGED
A0A1D6P8A0			Protein SPIRAL1		11.11	14311.1	898.871	40.56	2	50304.5	94509.5	17698	38055	22963	56797	27750	60624	27278	89632.5	31742	41499	54170.7	39271.7	38550.7	54291.2	0.563649	0.502322	0.490756	-0.467229	UNCHANGED	UNCHANGED
A0A1D6IF51			Protein THYLAKOID FORMATION 1 chloroplastic		4.61	19671.4	929.577	13.1	2	21004	17347	40812	18109	30346	0	10273.5	23162	39920.5	52560	16673	11731	26387.7	24227.5	24452	26988	0.87186	-	0.109911	-	UNCHANGED	-
A0A1D6EA40			Protein TIC 40 chloroplastic		8.14	47754	952.384	14.52	5	32664	126392	39103.7	45217	14544	50977.3	32781	36040.5	24935	48455.7	91009.3	73603.7	66053.3	36912.8	31252.2	71022.9	0.316227	0.111331	1.07968	-0.944164	UNCHANGED	UNCHANGED
A0A1D6J772			Protein TIC 40 chloroplastic		4.44	21222.4	570.66	63.4	6	13989.7	43614.3	31625.3	27237	14368.3	28599.5	21345	20782.7	9813	26139.3	29695.3	26592.7	29743.1	23401.6	17313.6	27475.8	0.256048	0.43217	0.780654	-0.231552	UNCHANGED	UNCHANGED
A0A1D6HN35			Protein TSS		5.48	138849	267.675	2.74	2	17955	106564	37401.5	20059	12761	15773.5	5862.5	22094	12875	15467	15067	10515	53973.7	16197.8	13610.5	13683	0.213292	0.395851	1.98754	0.243416	UNCHANGED	UNCHANGED
B6SUH9			PsbP domain-containing protein 3 chloroplastic		5.14	27418.7	1336.9	28.91	3	36604	19850.3	32902.7	42121.3	25109	70135	76495.7	56950	42359.3	66601	136549	115144	29785.7	45788.4	58601.7	106098	0.060566	0.0696078	-0.976323	-1.21234	UNCHANGED	UNCHANGED
A0A1D6MYI7			PsbP domain-containing protein 4, chloroplastic		10.12	23113.1	1578.74	36.87	4	185621	53326.3	156942	382013	256077	403811	250397	230738	135292	280960	489207	414426	131963	347300	205476	394864	0.242471	0.567069	-0.638836	-0.185173	UNCHANGED	UNCHANGED
A0A1D6N9E0			PsbP domain-containing protein 6 chloroplastic		7.17	28656.7	2964.87	59.77	9	174226	145117	406944	537872	259700	305310	523539	368373	279828	223004	569282	451641	242096	367627	390580	414642	0.245717	0.742008	-0.69004	-0.173624	UNCHANGED	UNCHANGED
A0A1D6KKC7			Purple acid phosphatase		5.72	73708.2	4566.57	41.78	19	291650	37675.7	693555	112709	412249	24045.3	41273.3	211651	208806	18430	38297	26620.7	340960	183001	153910	27782.6	0.40061	0.257301	1.14752	2.7196	UNCHANGED	UNCHANGED
K7UXK5			Putative alcohol dehydrogenase superfamily protein		6.08	39220.8	863.803	16.2	3	15258	0	36311.7	19371	33957.7	15387	14147.5	31903.3	80312.5	37730	13336.5	0	25784.8	22905.2	42121.1	25533.2	-	-	-	-	-	-
A0A1D6LSP9			Putative ATPase, V1 complex, subunit B protein isoform 1		4.69	36947.1	900.942	24.26	6	13217	13471	46891.7	7981	38422	4550	14403	22638.3	69235.7	23455.5	10446	0	24526.6	16984.3	35425.7	16950.8	0.621599	-	-0.53045	-	UNCHANGED	-
B4G1C1			Putative desiccation-related protein LEA14		5.17	18155.7	1427.48	13.25	2	110784	71787	95507.5	416818	221867	27346	476016	61400	118260	68102	55679	75654	92692.8	222010	218559	66478.3	0.388648	0.239275	-1.23749	1.73967	UNCHANGED	UNCHANGED
A0A1D6L1G6			Putative plastid-lipid-associated protein 4 chloroplastic		10.29	31287	1500.07	13.94	3	88398	25336	30336	79858.3	161062	163520	88164	69226.7	115921	80668	180731	179661	48023.3	134813	91104	147020	0.151721	0.79099	-0.923779	-0.125049	UNCHANGED	UNCHANGED
B4FRZ2			Putative pyridoxal 5'-phosphate synthase subunit PDX1.1		6.1	33853.8	1793.56	45.11	6	18971.5	11693.5	27433.5	14027.5	37208	18811.5	26654	43368	88786.3	36395.3	22476	0	19366.2	23349	52936.1	29435.7	0.153849	-	-1.45071	-	UNCHANGED	-
B6SNA1			Putative thioredoxin superfamily protein		9.3	19268	4699.52	48	5	94288.5	91767.2	81864.9	159811	91324.3	243721	159643	98311.1	57598.2	81511.5	242737	234024	89306.9	164952	105184	186091	0.623514	0.77281	-0.236075	-0.173958	UNCHANGED	UNCHANGED
K7UGI3			Putative thioredoxin superfamily protein		7.72	19357.3	7807.71	51.11	9	233516	315307	402790	525349	247963	335778	468636	428744	143111	286972	488069	425841	317204	369697	346830	400294	0.807071	0.777366	-0.128816	-0.114718	UNCHANGED	UNCHANGED
A0A1D6GCC4			Putative translation elongation factor family protein		5.74	92422.3	1630.21	16.83	6	24753.3	56335.3	34429.7	22374.5	67336	13548	12591.5	34906.7	71197.7	11463	9082	13941	38506.1	34419.5	39565.3	11495.3	0.959217	0.242089	-0.0391475	1.58218	UNCHANGED	UNCHANGED
B6SIC6			Putative ubiquitin-conjugating enzyme family		7.31	17244.9	2344.93	64.05	6	34244.3	32712.3	35734.3	47195	27177.3	83084	27550.7	44853.3	33741.3	73209	42556.7	38901.3	34230.3	52485.4	35381.8	51555.7	0.833607	0.964514	-0.0477312	0.0257864	UNCHANGED	UNCHANGED
P11155			Pyruvate, phosphate dikinase 1, chloroplastic		5.66	103587	66266.6	65.36	65	267757	492887	770479	326861	1.15946e+06	380519	450886	1.31145e+06	871473	350129	493594	254409	510375	622279	877936	366044	0.270729	0.40864	-0.782558	0.765543	UNCHANGED	UNCHANGED
Q42368			Pyruvate, phosphate dikinase 2		5.46	96817.7	25362.9	52.32	38	347577	99286	216976	63350.9	199612	148752	117061	261353	384151	69927	71984.2	81055.4	221280	137238	254189	74322.2	0.770369	0.189971	-0.20003	0.884817	UNCHANGED	UNCHANGED
B6TXY3			Quinone oxidoreductase-like protein At1g23740		8.76	39874.7	1368.41	46.63	11	70948.7	33132.7	146355	120657	70666.7	55509	90158.3	117835	151944	124912	71012	74363.7	83478.9	82277.6	119979	90096	0.388614	0.781004	-0.523299	-0.130964	UNCHANGED	UNCHANGED
B4FQQ1			Reactive Intermediate Deaminase A chloroplastic		9.8	18945.7	16933	74.86	11	242448	539110	587155	453881	161647	411709	724853	448378	416059	413259	707038	423494	456238	342412	529763	514597	0.640287	0.263928	-0.215562	-0.587709	UNCHANGED	UNCHANGED
A0A1D6EAA3			Regulator of chromosome condensation2		4.99	43052.6	690.55	3.98	2	49343.5	40454	34745	54012	61603	116371	23829	53692.5	40969.5	91344	56471	158971	41514.2	77328.7	39497	102262	0.844455	0.525947	0.0718607	-0.403195	UNCHANGED	UNCHANGED
A0A1D6E4R4			Remorin family protein		4.67	14773.6	6335.09	40.15	5	89331.3	274363	273347	255499	117285	174800	190892	103680	104784	166724	175156	127898	212347	182528	133119	156593	0.308433	0.575916	0.673711	0.221103	UNCHANGED	UNCHANGED
A0A1D6GGM0			Retrovirus-related Pol polyprotein LINE-1		9.75	128934	1632.52	12.98	8	40569.7	36270.7	80911.7	22531	52169	92707.5	21154	42003.7	43508	37979	24796	34543	52584	55802.5	35555.2	32439.3	0.345659	0.322544	0.564562	0.782586	UNCHANGED	UNCHANGED
A0A1D6GHI2			Retrovirus-related Pol polyprotein LINE-1		9.98	106651	255.746	4.92	2	55256	0	0	0	31202	197001	0	0	0	0	0	0	55256	114102	0	0	-	-	-	-	-	-
A0A1D6MK45			Retrovirus-related Pol polyprotein LINE-1		8.94	62279.7	2460.68	19.34	7	37365.5	79686	86732.3	56729.3	41556	46834.3	52008.7	71799.3	37713.3	88550.3	37535	43772	67927.9	48373.2	53840.4	56619.1	0.484613	0.646799	0.335315	-0.22708	UNCHANGED	UNCHANGED
A0A1D6H5G3			Rhodanese-like domain-containing protein 4 chloroplastic		4.84	48251.7	1051.37	16.52	6	133249	172473	217105	277619	134986	246325	366364	251840	240449	350892	410977	305980	174276	219643	286218	355950	0.0755991	0.0615434	-0.715742	-0.69651	UNCHANGED	UNCHANGED
K7TYJ1			Ribonucleoprotein		4.5	31292.2	2057.79	36.36	7	39256.3	177626	395802	13390.3	94727.7	12037	11302.3	142366	191774	56162.3	20794	8287.33	204228	40051.7	115147	28414.6	0.488567	0.725352	0.8267	0.495232	UNCHANGED	UNCHANGED
A0A1D6M323			Ribosomal protein		9.08	37272.6	2568.87	33.62	9	105992	84442.7	150444	55879	194769	120529	48044.3	372325	380783	110011	36553.3	89722.3	113626	123726	267051	78762.1	0.239925	0.381007	-1.23282	0.651572	UNCHANGED	UNCHANGED
B4FL64			Ribosomal protein L19		11.86	24171.6	1309.67	16.43	2	0	40295	27552	0	97695	0	37006	289534	281602	108841	31733	26710	33923.5	97695	202714	55761.3	-	-	-	-	-	-
B4FZV7			Ribosomal protein L19		10.51	23592.5	1537.68	13.62	2	21509.5	13453	16575.5	9856	22867.5	16368	11252	55949	72414	29423	18954	31067	17179.3	16363.8	46538.3	26481.3	0.186229	0.130958	-1.43775	-0.694465	UNCHANGED	UNCHANGED
B4FLS7			Ribosome-recycling factor chloroplastic		9.4	29539.9	13567.3	63.91	16	370962	410900	377077	345137	242011	387347	357663	307506	217103	246500	463907	445184	386313	324832	294090	385197	0.0983511	0.501803	0.393511	-0.245904	UNCHANGED	UNCHANGED
C0PLX3			Ribosome-recycling factor chloroplastic		9.59	29329.9	15509.8	59.85	15	350358	527386	366115	705033	334149	711783	851659	581696	494171	809458	857257	796913	414620	583655	642509	821209	0.134073	0.132724	-0.631928	-0.492634	UNCHANGED	UNCHANGED
A0A1D6EVW0			Ribulose bisphosphate carboxylase large chain		9.61	67755.2	17942.8	34.22	12	23990.9	32174.3	29303.6	28401.4	55998	10032.2	19155.7	39156.6	32343.5	47936	53528.8	11158.4	28489.6	31477.2	30218.6	37541	0.798614	0.763713	-0.0850011	-0.25416	UNCHANGED	UNCHANGED
P00874			Ribulose bisphosphate carboxylase large chain		6.33	53328.4	39708.7	80.46	33	670505	875969	1.02283e+06	583861	1.29825e+06	209659	806054	1.86259e+06	1.44639e+06	515090	637309	105930	856434	697258	1.37168e+06	419443	0.186785	0.480459	-0.679527	0.733218	UNCHANGED	UNCHANGED
O24574			Ribulose bisphosphate carboxylase small chain		8.9	19376.1	47694.7	75.29	13	1.49062e+06	1.5219e+06	1094764	1.51334e+06	1179737	2.12809e+06	1.60772e+06	1459697	1.12314e+06	2377359	1809092	1.8246e+06	1.36909e+06	1.60705e+06	1.39685e+06	2.00368e+06	0.895613	0.301689	-0.0289568	-0.318236	UNCHANGED	UNCHANGED
P05348			Ribulose bisphosphate carboxylase small chain, chloroplastic		9.1	19436.2	48223.4	75.29	12	1978950	1.74884e+06	1.61189e+06	1631684	1.32307e+06	2.03198e+06	1.74467e+06	2.45293e+06	1.57643e+06	2.40909e+06	2.20546e+06	1.96705e+06	1.77989e+06	1.66225e+06	1.92468e+06	2.19387e+06	0.64283	0.092726	-0.112825	-0.400341	UNCHANGED	UNCHANGED
Q9ZT00			Ribulose bisphosphate carboxylase/oxygenase activase, chloroplastic		6.29	48109.7	4350.52	58.2	13	68349	219593	431071	276531	388192	319442	330474	314157	470808	561665	216597	210777	239671	328055	371813	329680	0.319497	0.98989	-0.633522	-0.00712495	UNCHANGED	UNCHANGED
A0A1D6HZI0			RNA-binding protein CP31B chloroplastic		4.72	40128	7346.52	34.33	8	131183	241411	632428	129685	382125	46479	232543	538369	544191	271521	109877	99463	335008	186096	438368	160287	0.603579	0.833795	-0.387948	0.215394	UNCHANGED	UNCHANGED
B4FMY7			RNA-binding protein CP33 chloroplastic		4.6	36685.2	974.79	17.6	4	49471.3	66851	161670	52917	42231	35034.3	91073	117276	89059	54379.3	33500.5	43645.3	92664.1	43394.1	99136.1	43841.7	0.86618	0.957841	-0.0974	-0.0148052	UNCHANGED	UNCHANGED
A0A1D6ITS1			Salt stress-induced protein		9.1	13567.2	1666.45	53.66	5	30130.5	33789.3	260716	157915	220548	60185	18152	0	29179.3	42603.3	43804.5	17603.5	108212	146216	23665.7	34670.4	-	0.0783874	-	2.07632	-	UNCHANGED
A0A1D6HNW7			SAP-like protein BP-73		5.5	42925.2	529.115	10	3	31859	76749.3	27301	35613.7	34562	47745	42669	63799.3	24573.7	59991	42953.7	58723.3	45303.1	39306.9	43680.7	53889.3	0.937456	0.102899	0.0526153	-0.455218	UNCHANGED	UNCHANGED
O48950			Sec-independent protein translocase protein TATB, chloroplastic		8.24	26439.7	2786.01	32.92	5	65096	176316	59334	202919	109130	196824	253086	136690	115207	135819	244324	227946	100249	169624	168328	202696	0.300544	0.50643	-0.747688	-0.256978	UNCHANGED	UNCHANGED
A0A1D6N713			Sedoheptulose-17-bisphosphatase chloroplastic		6.39	41677.3	5459.65	59.1	17	167104	140089	505137	165023	360885	43404.3	191063	562444	544492	120853	69009.7	20629.3	270777	189771	432666	70164.1	0.391224	0.284648	-0.676152	1.43545	UNCHANGED	UNCHANGED
B4FST4			SKP1-like protein 1A		4.31	19425.6	4203.77	55.68	5	114907	126557	152108	232275	46679	119559	107169	83186	69844.7	106662	75710	55091	131191	132837	86733.3	79154.4	0.0454636	0.39225	0.597005	0.74692	UNCHANGED	UNCHANGED
A0A1D6NQK6			SMAD/FHA domain-containing protein		9.35	24722.8	2123.91	54.27	6	100029	131588	83420.7	478779	145105	247312	375901	229432	136821	199540	300566	269350	105013	290399	247385	256485	0.115486	0.758755	-1.23619	0.179159	UNCHANGED	UNCHANGED
A0A1D6G673			Small ubiquitin-related modifier 2		9.7	14801.8	2826.2	37.98	4	63406.3	179902	50728.7	260987	72966	134508	55089	82907	45071.5	66065.3	34335.7	55477	98012.2	156154	61022.5	51959.3	0.434593	0.136964	0.68362	1.58751	UNCHANGED	UNCHANGED
B4FN76			SNF7 family protein		4.73	14395	2450.86	30.43	3	359447	249886	367845	416768	137806	151125	540814	237674	224960	151846	584623	552184	325726	235233	334483	429551	0.940374	0.307242	-0.0382731	-0.868739	UNCHANGED	UNCHANGED
C0PK04			Soluble inorganic pyrophosphatase 2		5.28	23123.5	994.738	19.4	3	44798	15503.7	36033	27484	32582	23960	31075.3	71354.3	81690.7	93513.3	54859.5	41810.7	32111.6	28008.7	61373.4	63394.5	0.173881	0.0876008	-0.934522	-1.17848	UNCHANGED	UNCHANGED
B4FRR1			Soluble inorganic pyrophosphatase 6 chloroplastic		5.69	31751	25436	86.11	26	1352120	1172525	1.43194e+06	1591737	1.3486e+06	1.73554e+06	1843203	1.96953e+06	1321584	1.66795e+06	2580661	2.38428e+06	1.31886e+06	1.55863e+06	1.71144e+06	2.21096e+06	0.138581	0.0949203	-0.375919	-0.504401	UNCHANGED	UNCHANGED
A0A1D6KL30			Sorbitol dehydrogenase		6.28	39726.7	1818.79	11.75	4	3853	0	0	0	23108.5	5457	13569	18939	44860.3	29493	14609.5	5756	3853	14282.8	25789.4	16619.5	-	-	-	-	-	-
B6TV55			Stem 28 kDa glycoprotein		9.37	32204	5370.56	48.81	11	165190	93077.3	186681	778827	202611	472759	259127	224034	410110	267612	556456	436870	148316	484732	297757	420313	0.0789096	0.746989	-1.00546	0.205725	UNCHANGED	UNCHANGED
C0P7Y2			Stress-induced protein1		7.49	24911.6	2727.94	46.7	9	118718	36812.3	80129.5	14640.5	50295.1	51012.7	23164.6	134843	95890.4	100292	17033.9	55495.1	78553.4	38649.4	84632.6	57607.1	0.887621	0.519653	-0.107541	-0.5758	UNCHANGED	UNCHANGED
B6U463			Subtilisin-chymotrypsin inhibitor-2A		7.74	7568.64	32245.8	79.45	4	218774	379729	787083	965704	53270.7	351284	211538	37695	114445	147316	196899	70603	461862	456753	121226	138273	0.125728	0.305285	1.92976	1.7239	UNCHANGED	UNCHANGED
B1PEY4			Superoxide dismutase [Cu-Zn]		5.39	21009.5	36773.3	67.96	7	1.49196e+06	1674196	891077	1.16449e+06	754470	1.15882e+06	1.53968e+06	1.65778e+06	789509	1.17271e+06	1.34346e+06	1.12425e+06	1.35241e+06	1.02593e+06	1.32899e+06	1.21347e+06	0.951302	0.282459	0.0252048	-0.242217	UNCHANGED	UNCHANGED
P23345			Superoxide dismutase [Cu-Zn] 4A		5.63	15228.8	31076.6	92.76	6	520259	750291	572087	604897	200136	486573	665716	565416	393723	741592	800570	669654	614212	430535	541619	737272	0.529738	0.0716067	0.18146	-0.776065	UNCHANGED	UNCHANGED
P41978			Superoxide dismutase [Mn] 3.2, mitochondrial		6.26	25356.9	3378.52	48.71	7	72167	303344	701919	43353	50874	48534.5	27197	18746	23495.3	41930.5	0	0	359144	47587.2	23146.1	41930.5	0.141772	-	3.95572	-	UNCHANGED	-
Q38JE7			Temperature-induced lipocalin-1		5.19	22653.5	4022.9	51.52	8	126256	189460	275587	469827	176333	311961	332161	165538	111038	238244	265640	410851	197101	319374	202912	304912	0.945136	0.892326	-0.0419206	0.0668545	UNCHANGED	UNCHANGED
Q41739			Thiamine thiazole synthase 2, chloroplastic		5.49	37404.9	1530.87	27.4	6	23278.7	29065.5	30376	13647	83890.3	18702	30880.3	150604	204917	57742.7	22493.7	37551	27573.4	38746.4	128800	39262.4	0.120545	0.984407	-2.22379	-0.0190861	UNCHANGED	UNCHANGED
A0A096QB26			Thiol disulfide interchange protein txlA		4.98	28759.1	444.318	10.81	2	56778.5	57632.5	64905.5	89636	37958	77431	116475	55109	40146	64511	62932	108731	59772.2	68341.7	70576.7	78724.7	0.669487	0.656495	-0.239717	-0.20405	UNCHANGED	UNCHANGED
B6U038			Thiol-disulfide isomerase and thioredoxins		8.99	27316.1	558.928	14.88	3	18915	15291	17026	20535	24324	0	18069	9470	22563	24437.7	30463	19663	17077.3	22429.5	16700.7	24854.6	0.929171	-	0.032177	-	UNCHANGED	-
B4FRH1			Thioredoxin M1 chloroplastic		8.3	20016.8	1924.11	39.01	5	57188	183620	93762.7	204644	58899	159628	233267	85399	74583.7	107102	183998	163228	111523	141057	131083	151443	0.773403	0.841945	-0.233136	-0.102497	UNCHANGED	UNCHANGED
B6SPU1			Thioredoxin M-type		8.4	18472.3	43675.5	62.28	9	792824	774553	896647	1.15935e+06	932570	1.31784e+06	1.3073e+06	1.18606e+06	655114	1.48255e+06	1.68718e+06	1.61144e+06	821342	1.13659e+06	1.04949e+06	1.59372e+06	0.325714	0.0226283	-0.353636	-0.487693	UNCHANGED	UNCHANGED
K7TXW7			Thioredoxin M-type, chloroplastic		8.3	19097	42252	78.74	10	593468	659455	662962	736642	569121	781557	1.26429e+06	1.08433e+06	634736	845977	1.14867e+06	1.04084e+06	638629	695773	994451	1.01183e+06	0.132214	0.0449093	-0.638924	-0.540273	UNCHANGED	UNCHANGED
B6T9S0			Thioredoxin X		8.63	19318.2	12553.4	68.36	8	254112	279634	204970	479519	303229	475337	763617	450535	411427	256737	1.08018e+06	964695	246238	419362	541860	767202	0.0598817	0.257848	-1.13786	-0.871413	UNCHANGED	UNCHANGED
A0A1D6N0J3			Thioredoxin Y1 chloroplastic		4.64	17995.7	6648.39	47.53	4	123640	210700	169139	240700	143356	406784	266109	185770	143042	121527	208214	215940	167827	263613	198307	181893	0.526336	0.378732	-0.240765	0.53533	UNCHANGED	UNCHANGED
C0PC17			Thylakoid lumenal 15.0 kDa protein 2 chloroplastic		9.49	26823.7	996.991	33.2	3	55855.3	20427	31792	82989	44000	94366.5	91164.5	78702.5	48990.7	92266.5	217052	161186	36024.8	73785.2	72952.6	156834	0.0861019	0.101366	-1.01797	-1.08784	UNCHANGED	UNCHANGED
B4FU98			Thylakoid lumenal 16.5 kDa protein chloroplastic		9.17	25517.7	12305.8	65.31	8	668399	980473	840075	1164965	670288	1.06513e+06	1.27952e+06	1221793	722737	816323	1526156	1.25956e+06	829649	966795	1.07468e+06	1.20068e+06	0.284526	0.413027	-0.37334	-0.31257	UNCHANGED	UNCHANGED
B4FHA0			Thylakoid lumenal 17 protein, chloroplastic		7.42	24167.1	8086.81	64.89	11	235090	388570	642964	995541	445346	518360	971384	576316	471565	617368	726236	600909	422208	653082	673088	648171	0.263792	0.979187	-0.672841	0.0108902	UNCHANGED	UNCHANGED
B6T2W9			Thylakoid lumenal 19 kDa protein		5.34	27376.6	14662.1	60.7	12	412599	374782	493720	700473	543153	404213	912430	698604	533036	271528	464685	660189	427034	549279	714690	465468	0.0671119	0.584507	-0.742968	0.238859	UNCHANGED	UNCHANGED
B4FS17			Thylakoid lumenal 29 kDa protein chloroplastic		8.47	38707.7	3857.38	58.97	13	303463	348353	301126	457913	350207	553965	620026	414283	451641	383270	198654	320311	317647	454028	495317	300745	0.0525322	0.127842	-0.640926	0.594241	UNCHANGED	UNCHANGED
B4FH99			Thylakoid lumenal protein TL20.3 chloroplastic		8	28307.6	3276.37	62.69	12	55959.7	64954	85747.7	122191	57855	109697	146875	107422	67152.7	180354	141795	134397	68887.1	96581.1	107150	152182	0.195509	0.084108	-0.637326	-0.655984	UNCHANGED	UNCHANGED
Q7SIC9			Transketolase, chloroplastic		5.36	73392.7	3869.37	33.93	12	35394.7	37036.7	53748	13839.5	163022	11058.3	14168	262914	427793	64551	6265	0	42059.8	62640.1	234958	35408	0.184271	-	-2.48189	-	UNCHANGED	-
B4FL17			Translationally-controlled tumor protein-like protein		4.32	18785.2	3216.07	34.73	4	138002	247284	520266	142414	148433	221737	142628	111908	38883	191141	92959	66233	301851	170862	97806.2	116778	0.158188	0.302518	1.62584	0.549063	UNCHANGED	UNCHANGED
K7UUB0			Triose phosphate isomerase3		4.93	26958.7	8800.47	59.6	10	21339.6	40087.3	116171	134077	39458.1	51426.1	63948.3	44765.7	76871.2	130219	52412.3	47375.4	59199.3	74987	61861.7	76669	0.934544	0.968513	-0.0634679	-0.032002	UNCHANGED	UNCHANGED
B4FNW1			Triose phosphate isomerase4		5.38	27253	14290	88.54	13	92737.9	130092	480035	412508	100157	142968	296735	173265	288449	335093	135300	122662	234288	218544	252816	197685	0.89325	0.86996	-0.109805	0.144722	UNCHANGED	UNCHANGED
A0A1D6GJ62			Tsr2248 protein		5.08	19958.2	1108.54	21.91	3	26045.5	41495	43624	55602.5	19224.5	108176	40647	86880.5	51605.3	69812.5	100134	88695	37054.8	61001	59710.9	86213.7	0.205647	0.407854	-0.688334	-0.499084	UNCHANGED	UNCHANGED
B4FZM9			Ubiquitin receptor RAD23c		4.41	42647.8	1792.31	36.05	10	60079	102900	65943.3	83495.7	89613	101732	100926	98127	88445	104459	142517	118860	76307.3	91613.6	95832.6	121945	0.233546	0.0695499	-0.328694	-0.412599	UNCHANGED	UNCHANGED
B6SK03			Ubiquitin-conjugating enzyme E2 variant 1C		6.5	16885.1	2785.42	75.68	7	46473.8	108748	73375.8	250215	98298.5	147095	149269	99069	82892.7	121051	180606	159663	76199.1	165203	110410	153773	0.272604	0.823693	-0.535026	0.103435	UNCHANGED	UNCHANGED
A0A1D6GM13			Uncharacterized protein		10.02	74620.1	2828.19	20.55	6	44996.6	26969.4	64589.4	22730.7	91573.5	10643.8	1097.45	41649.7	45196.7	35281.7	3225.5	7905	45518.5	41649.3	29314.6	15470.7	0.414995	0.388985	0.634831	1.42875	UNCHANGED	UNCHANGED
A0A1D6IYD2			Uncharacterized protein		7.04	17312.6	1082.44	28.48	3	61625.5	46373	41843.5	55751	37229.5	67711	85925.5	47714	86006	61597	65383	100834	49947.3	53563.8	73215.2	75938	0.173883	0.218006	-0.551735	-0.503563	UNCHANGED	UNCHANGED
A0A1D6KWL1			Uncharacterized protein		10.5	13555.8	1868.03	23.2	3	23253.5	60105	25839	74125.5	40504	115483	50793.3	43187	28304.3	45173.3	86159.7	71090	36399.2	76704.2	40761.6	67474.3	0.764268	0.728304	-0.163304	0.184966	UNCHANGED	UNCHANGED
A0A1D6MBH1			Uncharacterized protein		5.19	33817.3	41136.8	45.54	10	2.31918e+06	1.66432e+06	949489	1.62967e+06	2.09438e+06	3.48279e+06	496524	1.54186e+06	851811	3.89647e+06	2.61582e+06	1.51024e+06	1.64433e+06	2.40228e+06	963400	2.67418e+06	0.245378	0.774277	0.771291	-0.154692	UNCHANGED	UNCHANGED
A0A1D6P5D9			Uncharacterized protein		8.38	59210.2	944.565	7.24	2	14750.3	8899.32	14565.5	13379.2	17217.1	12882.9	8544.63	9372	21163.1	21379	12207.7	13289.9	12738.4	14493.1	13026.6	15625.5	0.952061	0.741389	-0.0322763	-0.108543	UNCHANGED	UNCHANGED
A0A1X7YDI6			Uncharacterized protein		7.8	67808.4	6545.69	63.78	27	95280.6	67443.2	305272	50894.7	130265	86658.3	67065.3	350110	216332	103554	191356	99084.7	155999	89272.7	211169	131331	0.645207	0.328244	-0.436866	-0.556922	UNCHANGED	UNCHANGED
A0A1X7YIM9			Uncharacterized protein		4.81	60577.3	1823.99	47.73	17	26678.3	116099	57653	15533.5	63477.7	27002.3	19043.3	89447	161373	34878	23300.3	11378.5	66810.2	35337.8	89954.6	23185.6	0.659652	0.489005	-0.429127	0.607984	UNCHANGED	UNCHANGED
A0A3B6UA81			Uncharacterized protein		11.78	30263.1	2108.48	37.73	6	36571	40438.3	40157.7	19469.7	248344	13134.3	17905	223842	339731	49844	15755.3	4844	39055.7	93649.4	193826	23481.1	0.175425	0.422171	-2.31116	1.99577	UNCHANGED	UNCHANGED
B4FES7			Uncharacterized protein		9.6	24098.4	2302.54	19.46	3	68454.3	86831	130515	89251.3	58065.5	80403	48127.7	56370.7	34024	97784.7	80992.5	57762.7	95266.7	75906.6	46174.1	78846.6	0.0657729	0.852784	1.04489	-0.0548232	UNCHANGED	UNCHANGED
B4FPT5			Uncharacterized protein		5.12	37818.8	514.871	11.73	3	35165	22000.7	31348	60424.3	76187	67019	47618	32455.5	18320	42516	84410.5	74621.5	29504.6	67876.8	32797.8	67182.7	0.741643	0.961325	-0.152663	0.014829	UNCHANGED	UNCHANGED
B4FS10			Uncharacterized protein		10.85	11429	24517.1	70.09	6	799428	638450	256991	887084	607287	1.06405e+06	1.4173e+06	668910	285188	743409	1.2836e+06	1.05136e+06	564956	852809	790465	1.02612e+06	0.574416	0.446134	-0.484563	-0.266907	UNCHANGED	UNCHANGED
B4G1A1			Uncharacterized protein		10.57	10487.2	16969.2	54.81	3	760396	860542	361026	243922	108108	525466	225911	718322	777286	522224	114252	561979	660655	292498	573840	399485	0.727267	0.600888	0.203249	-0.449712	UNCHANGED	UNCHANGED
B6SLM7			Uncharacterized protein		4.35	11013.2	2405.22	58.88	2	34428.5	60332.5	35294	64446	24366.5	40670.5	68168	56739	21331.5	56084	125376	79438	43351.7	43161	48746.2	86965.8	0.759547	0.135086	-0.169201	-1.01072	UNCHANGED	UNCHANGED
B6SQD9			Uncharacterized protein		10.05	14310.2	2359.12	15.45	2	34720	65006.5	17058	39107	51557	59775.5	33227.5	29614.5	25682	34203	69006	37842.5	38928.2	50146.5	29508	47017.2	0.542523	0.815699	0.399708	0.0929614	UNCHANGED	UNCHANGED
B6SYV2			Uncharacterized protein		4.99	11512.1	1741.46	19.42	2	19630.5	216348	382055	52506	0	0	0	13963	21797	31977	0	0	206011	52506	17880	31977	-	-	-	-	-	-
B6T0F9			Uncharacterized protein		10.34	11287.9	1001.4	22.12	3	60889.3	33975.7	30219	104381	62247.3	304559	51951.7	44076	23628	127404	255774	162748	41694.7	157062	39885.2	181975	0.894636	0.781494	0.0640085	-0.212405	UNCHANGED	UNCHANGED
B6TBJ2			Uncharacterized protein		8.89	17000	1150.37	32.91	3	51129.7	70967.3	33994	86022.7	56165.7	45596.7	62592.3	56951.7	65726.5	60736.5	85394.3	160660	52030.3	62595	61756.8	102264	0.426016	0.287994	-0.247246	-0.708175	UNCHANGED	UNCHANGED
A0A1D6N9T5			Universal stress protein PHOS34		4.75	27948.2	627.343	10.34	2	30897	26726	34298	51375.5	43170	92675	40598.5	19711.5	24647.5	71724	64256.5	45974.5	30640.3	62406.8	28319.2	60651.7	0.745467	0.923284	0.113653	0.0411567	UNCHANGED	UNCHANGED
A0A1D6E4W8			UPF0426 protein chloroplastic		5.05	13231	2522.24	27.27	2	43362	95452	26060	411292	62366	21038	227350	56409	39889	26706	245127	370065	54958	164898	107882	213966	0.451123	0.773486	-0.973059	-0.375803	UNCHANGED	UNCHANGED
O81220			Uroporphyrinogen decarboxylase, chloroplastic		8.37	43567.7	886.549	17.05	3	8370	7605	17449	0	16614	0	9424	42189.3	49960.7	13735	0	0	11141.3	16614	33858	13735	0.151026	-	-1.60357	-	UNCHANGED	-
A0A1D6IAS8			UTP--glucose-1-phosphate uridylyltransferase		5.2	52196.9	10585.7	50.85	17	26522.3	27759	29858.7	11811.7	141153	10761.7	22976.3	97783	375204	49000.7	12113.7	6251	28046.7	54575.6	165321	22455.1	0.269355	0.51752	-2.55937	1.28121	UNCHANGED	UNCHANGED
C0P429			UTP--glucose-1-phosphate uridylyltransferase		5.64	51473.1	3002.39	13.06	5	0	0	0	3588.29	29094.9	0	0	0	0	0	0	0	0	16341.6	0	0	-	-	-	-	-	-
B4FVD5			V-type proton ATPase subunit E		6.55	26743.6	3071.52	41.3	9	101166	110498	222160	232951	144140	260780	249733	200395	284961	222465	277752	210288	144608	212624	245030	236835	0.0942177	0.585187	-0.76081	-0.15558	UNCHANGED	UNCHANGED
B4FMV3			V-type proton ATPase subunit G		5.82	12247.7	11404.2	70	5	62882.3	193739	72577	137533	87604.7	367397	351389	135073	122118	249543	338400	341955	109733	197512	202860	309966	0.337028	0.285549	-0.886488	-0.65017	UNCHANGED	UNCHANGED
B4FED9			Ycf54-like protein		9.28	24285.7	1505.58	28.91	4	66836.3	151009	133265	96941.7	56151	172059	34766	104194	57621	60185	110807	83841.7	117037	108384	65526.9	84944.7	0.191032	0.560434	0.836803	0.351555	UNCHANGED	UNCHANGED
B6UAW2			Zinc-binding protein		10.1	19195	2209.16	26.82	3	40142	39143	30392.7	62681.3	49920.5	122895	76127.7	31327	34521	51573.3	152408	149902	36559.2	78499.1	47325.2	117961	0.50615	0.380875	-0.372374	-0.587565	UNCHANGED	UNCHANGED
