# Supplementary material for: Comparative Proteomic Analysis of Popcorn Genotypes Identifies Differentially Accumulated Proteins Associated with Resistance Pathways to Southern Leaf Blight Disease
Source: Plants (Basel). 2025 Feb 1;14(3):426. doi: 10.3390/plants14030426 (PMC11819967; doi:10.3390/plants14030426)
Supplement: Supplementary file 1 [file plants-14-00426-s001.zip › Supplementary Table S2_R1.xlsx]

## Sheet: gProfiler_zmays_19-12-2024_09-2
Supplementary Table S2. Gene ontology terms and KEGG pathways enriched among DAPs at four days after inoculation.
source	term_name	term_id	adjusted_p_value	intersections
GO:MF	L-malate dehydrogenase activity	GO:0030060	9.55739e-07	A0A1R3MB28,A0A1D6GPH0,B4FRJ1,A0A1D6FKV9,A0A1D6L6A9
GO:MF	oxidoreductase activity	GO:0016491	4.40216e-09	B4FUM2,Q9SLP6,A0A1D6J815,K7UGF5,A0A1R3MB28,A0A1D6GPH0,B4FRJ1,A0A1D6FKV9,A0A1D6L6A9,B4FRF0,A0A1D6JYM4,A0A1D6ESK0,A0A1D6EAC4,B4F817,A0A1X7YDH9,C4J9M7,A0A1D6FLB9,A0A1D6L9Z1,P80680,P41347,Q9LKL4,B4FBH0,A0A1D6MSC4,B4FH62,B4FV29
GO:MF	malate dehydrogenase activity	GO:0016615	8e-06	A0A1R3MB28,A0A1D6GPH0,B4FRJ1,A0A1D6FKV9,A0A1D6L6A9
GO:MF	antioxidant activity	GO:0016209	0.000831479	B4FRF0,A0A1D6JYM4,A0A1D6ESK0,A0A1D6EAC4,B4F817,C4J9M7,B4FBH0,A0A1D6MSC4
GO:MF	oxidoreductase activity, acting on iron-sulfur proteins as donors	GO:0016730	0.00380978	B4FUM2,Q9SLP6,P41347
GO:MF	peptidyl-prolyl cis-trans isomerase activity	GO:0003755	0.00390543	P21569,K7TWV7,K7V9L0,B6U5I1,B6U2V4
GO:MF	isomerase activity	GO:0016853	0.00429247	A0A1D6ML43,B4FRQ1,B4FTJ0,P21569,K7TWV7,K7V9L0,B6U5I1,B6U2V4,A0A1D6F5C3
GO:MF	cis-trans isomerase activity	GO:0016859	0.00573956	P21569,K7TWV7,K7V9L0,B6U5I1,B6U2V4
GO:MF	catalytic activity	GO:0003824	0.00944087	C0P6Z6,B4FUM2,Q9SLP6,A0A1D6J815,K7UGF5,A0A1D6ML43,A0A1R3MB28,A0A1D6GPH0,B4FRJ1,A0A1D6FKV9,K7VNE0,A0A1D6L6A9,Q43267,Q9SAZ6,B4FRQ1,B4FTJ0,A0A1D6G0W4,A0A1D6LEZ7,A0A1D6Q188,A0A1D6E9A2,B4FRF0,P04907,A0A1D6JYM4,Q9FQB2,A0A1D6ESK0,A0A1D6EAC4,B4F817,A0A1D6M411,P21569,A0A1X7YDH9,C4J9M7,B4FI76,B4FZP0,A0A1D6FLB9,K7TWV7,K7V9L0,B6U5I1,A0A1D6L9Z1,A0A1D6GL68,A0A1D6LZP8,A0A1D6EQY9,B7ZXQ3,B6U2V4,P80680,P41347,Q9LK…
GO:MF	phosphoenolpyruvate carboxykinase activity	GO:0004611	0.0126941	K7VNE0,Q43267,Q9SAZ6
GO:MF	transferase activity, transferring alkyl or aryl (other than methyl) groups	GO:0016765	0.0196156	P04907,A0A1D6JYM4,Q9FQB2,B4F817,A0A1D6MPD0,A0A1D6FUX8
GO:MF	oxidoreductase activity, acting on peroxide as acceptor	GO:0016684	0.0308805	B4FRF0,A0A1D6ESK0,A0A1D6EAC4,C4J9M7,B4FBH0,A0A1D6MSC4
GO:MF	peroxidase activity	GO:0004601	0.0308805	B4FRF0,A0A1D6ESK0,A0A1D6EAC4,C4J9M7,B4FBH0,A0A1D6MSC4
GO:MF	oxidoreductase activity, acting on the CH-OH group of donors, NAD or NADP as acceptor	GO:0016616	0.041185	A0A1R3MB28,A0A1D6GPH0,B4FRJ1,A0A1D6FKV9,A0A1D6L6A9,A0A1D6ESK0
GO:MF	ferredoxin-NAD(P) reductase activity	GO:0008937	0.0422638	B4FUM2,Q9SLP6
GO:MF	ferredoxin-NADP+ reductase activity	GO:0004324	0.0422638	B4FUM2,Q9SLP6
GO:BP	generation of precursor metabolites and energy	GO:0006091	0.000725512	C0P6Z6,O80429,B4FUM2,Q9SLP6,B4FRJ4,K7UGF5,A0A1D6ML43,A0A1R3MB28,A0A1D6GPH0,B4FRJ1,A0A1D6FKV9,A0A1D6L6A9,Q43267,Q9SAZ6,B4FRQ1,B4FTJ0,A0A1D6FLB9,P41347,B6T892,B6U4G5
GO:BP	photosynthesis	GO:0015979	0.000622024	C0P6Z6,O80429,B4FUM2,Q9SLP6,K7UCS1,B4FRJ4,A0A1D6J815,Q43267,Q9SAZ6,A0A1D6M411,B4FZP0,P80680,B6T892,B6SS34,B6U4G5
GO:BP	tricarboxylic acid cycle	GO:0006099	7.75775e-06	A0A1R3MB28,A0A1D6GPH0,B4FRJ1,A0A1D6FKV9,A0A1D6L6A9,Q43267,Q9SAZ6
GO:BP	malate metabolic process	GO:0006108	2.18238e-05	A0A1R3MB28,A0A1D6GPH0,B4FRJ1,A0A1D6FKV9,A0A1D6L6A9
GO:BP	small molecule metabolic process	GO:0044281	6.6447e-05	C0P6Z6,A0A1D6J815,K7UGF5,A0A1D6ML43,A0A1R3MB28,A0A1D6GPH0,B4FRJ1,A0A1D6FKV9,K7VNE0,A0A1D6L6A9,B4FRQ1,B4FTJ0,A0A1D6ESK0,B4F817,A0A1D6M411,B4FI76,Q9LKL4,B4F9I5,A0A1D6MPD0,A0A1D6FUX8,A0A096UAZ3,B4FV29
GO:BP	aerobic respiration	GO:0009060	7.47134e-05	A0A1R3MB28,A0A1D6GPH0,B4FRJ1,A0A1D6FKV9,A0A1D6L6A9,Q43267,Q9SAZ6,A0A1D6FLB9
GO:BP	cellular respiration	GO:0045333	0.000118118	A0A1R3MB28,A0A1D6GPH0,B4FRJ1,A0A1D6FKV9,A0A1D6L6A9,Q43267,Q9SAZ6,A0A1D6FLB9
GO:BP	energy derivation by oxidation of organic compounds	GO:0015980	0.000313813	A0A1R3MB28,A0A1D6GPH0,B4FRJ1,A0A1D6FKV9,A0A1D6L6A9,Q43267,Q9SAZ6,A0A1D6FLB9
GO:BP	purine nucleotide metabolic process	GO:0006163	0.00138146	C0P6Z6,K7UGF5,A0A1D6ML43,A0A1R3MB28,A0A1D6GPH0,B4FRQ1,B4FTJ0,A0A1D6ESK0,B4FI76,B4F9I5
GO:BP	cellular oxidant detoxification	GO:0098869	0.00145446	B4FRF0,A0A1D6JYM4,A0A1D6ESK0,A0A1D6EAC4,B4F817,C4J9M7,B4FBH0,A0A1D6MSC4
GO:BP	response to toxic substance	GO:0009636	0.00176862	B4FRF0,P04907,A0A1D6JYM4,A0A1D6ESK0,A0A1D6EAC4,B4F817,C4J9M7,B4FBH0,A0A1D6MSC4
GO:BP	purine-containing compound metabolic process	GO:0072521	0.00205806	C0P6Z6,K7UGF5,A0A1D6ML43,A0A1R3MB28,A0A1D6GPH0,B4FRQ1,B4FTJ0,A0A1D6ESK0,B4FI76,B4F9I5
GO:BP	cellular response to toxic substance	GO:0097237	0.00218616	B4FRF0,A0A1D6JYM4,A0A1D6ESK0,A0A1D6EAC4,B4F817,C4J9M7,B4FBH0,A0A1D6MSC4
GO:BP	cellular detoxification	GO:1990748	0.00218616	B4FRF0,A0A1D6JYM4,A0A1D6ESK0,A0A1D6EAC4,B4F817,C4J9M7,B4FBH0,A0A1D6MSC4
GO:BP	glucose metabolic process	GO:0006006	0.00554168	A0A1D6J815,K7UGF5,A0A1D6ML43,K7VNE0,B4FTJ0
GO:BP	nucleotide metabolic process	GO:0009117	0.00736002	C0P6Z6,K7UGF5,A0A1D6ML43,A0A1R3MB28,A0A1D6GPH0,B4FRQ1,B4FTJ0,A0A1D6ESK0,B4FI76,B4F9I5
GO:BP	response to oxidative stress	GO:0006979	0.00809729	B4FRF0,A0A1D6ESK0,A0A1D6EAC4,C4J9M7,B4F9E8,Q08275,B4FBH0,A0A1D6MSC4
GO:BP	detoxification	GO:0098754	0.00901044	B4FRF0,A0A1D6JYM4,A0A1D6ESK0,A0A1D6EAC4,B4F817,C4J9M7,B4FBH0,A0A1D6MSC4
GO:BP	hydrogen peroxide catabolic process	GO:0042744	0.0104296	A0A1D6ESK0,A0A1D6EAC4,B4F817,C4J9M7,B4FBH0,A0A1D6MSC4
GO:BP	monosaccharide metabolic process	GO:0005996	0.0105279	A0A1D6J815,K7UGF5,A0A1D6ML43,K7VNE0,B4FRQ1,B4FTJ0,B4F817
GO:BP	nucleoside phosphate metabolic process	GO:0006753	0.0106089	C0P6Z6,K7UGF5,A0A1D6ML43,A0A1R3MB28,A0A1D6GPH0,B4FRQ1,B4FTJ0,A0A1D6ESK0,B4FI76,B4F9I5
GO:BP	hydrogen peroxide metabolic process	GO:0042743	0.0119347	A0A1D6ESK0,A0A1D6EAC4,B4F817,C4J9M7,B4FBH0,A0A1D6MSC4
GO:BP	protein peptidyl-prolyl isomerization	GO:0000413	0.0164588	P21569,K7TWV7,K7V9L0,B6U5I1
GO:BP	oxoacid metabolic process	GO:0043436	0.0201765	K7UGF5,A0A1D6ML43,A0A1R3MB28,A0A1D6GPH0,B4FRJ1,A0A1D6FKV9,A0A1D6L6A9,B4FTJ0,B4F817,A0A1D6M411,Q9LKL4,A0A1D6MPD0,A0A096UAZ3
GO:BP	organic acid metabolic process	GO:0006082	0.0203752	K7UGF5,A0A1D6ML43,A0A1R3MB28,A0A1D6GPH0,B4FRJ1,A0A1D6FKV9,A0A1D6L6A9,B4FTJ0,B4F817,A0A1D6M411,Q9LKL4,A0A1D6MPD0,A0A096UAZ3
GO:BP	peptidyl-proline modification	GO:0018208	0.0235556	P21569,K7TWV7,K7V9L0,B6U5I1
GO:BP	reactive oxygen species metabolic process	GO:0072593	0.0265444	A0A1D6ESK0,A0A1D6EAC4,B4F817,C4J9M7,B4FBH0,A0A1D6MSC4
GO:BP	nicotinamide nucleotide metabolic process	GO:0046496	0.0297067	K7UGF5,A0A1D6ML43,A0A1R3MB28,A0A1D6GPH0,B4FRQ1,B4FTJ0
GO:BP	pyridine nucleotide metabolic process	GO:0019362	0.0322709	K7UGF5,A0A1D6ML43,A0A1R3MB28,A0A1D6GPH0,B4FRQ1,B4FTJ0
GO:BP	dicarboxylic acid metabolic process	GO:0043648	0.0325523	A0A1R3MB28,A0A1D6GPH0,B4FRJ1,A0A1D6FKV9,A0A1D6L6A9
GO:BP	carbohydrate metabolic process	GO:0005975	0.0372285	A0A1D6J815,K7UGF5,A0A1D6ML43,A0A1R3MB28,A0A1D6GPH0,B4FRJ1,A0A1D6FKV9,K7VNE0,A0A1D6L6A9,B4FRQ1,B4FTJ0,A0A1D6Q188,B4F817,A0A1D6GL68,A0A1D6IX61
GO:BP	pyridine-containing compound metabolic process	GO:0072524	0.0399843	K7UGF5,A0A1D6ML43,A0A1R3MB28,A0A1D6GPH0,B4FRQ1,B4FTJ0
GO:BP	nucleobase-containing small molecule metabolic process	GO:0055086	0.0445366	C0P6Z6,K7UGF5,A0A1D6ML43,A0A1R3MB28,A0A1D6GPH0,B4FRQ1,B4FTJ0,A0A1D6ESK0,B4FI76,B4F9I5
GO:CC	chloroplast	GO:0009507	3.7166e-05	C0P6Z6,O80429,B4FUM2,Q9SLP6,K7UCS1,B4FRJ4,A0A1D6J815,A0A1D6L6A9,Q43267,Q9SAZ6,A0A1D6ESK0,A0A1D6M411,B4FZP0,K7V9L0,B6U5I1,A0A1D6L9Z1,A0A1D6EQY9,P80680,P41347,B6T892,B4FH62,Q9XFJ8,A0A1D6IX61,B6U4G5
GO:CC	plastid	GO:0009536	7.12028e-05	C0P6Z6,O80429,B4FUM2,Q9SLP6,K7UCS1,B4FRJ4,A0A1D6J815,A0A1D6L6A9,Q43267,Q9SAZ6,A0A1D6ESK0,A0A1D6M411,B4FZP0,K7V9L0,B6U5I1,A0A1D6L9Z1,A0A1D6EQY9,P80680,P41347,A0A1D6HEP1,B6T892,B4FH62,Q9XFJ8,A0A1D6IX61,B6U4G5
GO:CC	cytoplasm	GO:0005737	1.32252e-09	C0P6Z6,O80429,B4FUM2,Q9SLP6,K7UCS1,B4FRJ4,A0A1D6J815,K7UGF5,A0A1D6ML43,B4FRJ1,A0A1D6FKV9,K7VNE0,A0A1D6L6A9,Q43267,Q9SAZ6,B4FRQ1,B4FTJ0,A0A1D6G0W4,A0A1D6QP48,A0A1D6LEZ7,A0A1D6Q188,B4FRF0,P04907,A0A1D6JYM4,Q9FQB2,A0A1D6ESK0,A0A1D6M411,P21569,B4FI76,B4FZP0,A0A1D6FLB9,K7TWV7,K7V9L0,B6U5I1,A0A1D6L9Z1,A0A1D6EQY9,B7ZXQ3,P80680,P41347,A0A1D6HEP1,Q08275,B6T892,Q9LKL4,B4F9I5,A0A1D6MPD0,A0A1D6F5C3,A0A1D6EH8…
GO:CC	photosynthetic membrane	GO:0034357	1.02125e-05	C0P6Z6,B4FUM2,Q9SLP6,K7UCS1,B4FRJ4,B6U5I1,B6T892,B6SS34,Q9XFJ8,B6U4G5
GO:CC	chloroplast thylakoid	GO:0009534	4.19665e-05	C0P6Z6,B4FUM2,Q9SLP6,K7UCS1,B4FRJ4,B6U5I1,B6T892,Q9XFJ8,B6U4G5
GO:CC	plastid thylakoid	GO:0031976	4.19665e-05	C0P6Z6,B4FUM2,Q9SLP6,K7UCS1,B4FRJ4,B6U5I1,B6T892,Q9XFJ8,B6U4G5
GO:CC	thylakoid membrane	GO:0042651	5.64644e-05	C0P6Z6,B4FUM2,Q9SLP6,K7UCS1,B6U5I1,B6T892,B6SS34,Q9XFJ8,B6U4G5
GO:CC	thylakoid	GO:0009579	6.30946e-05	C0P6Z6,B4FUM2,Q9SLP6,K7UCS1,B4FRJ4,B6U5I1,A0A1D6HEP1,B6T892,B6SS34,Q9XFJ8,B6U4G5
GO:CC	plastid thylakoid membrane	GO:0055035	0.000128289	C0P6Z6,B4FUM2,Q9SLP6,K7UCS1,B6U5I1,B6T892,Q9XFJ8,B6U4G5
GO:CC	chloroplast thylakoid membrane	GO:0009535	0.000128289	C0P6Z6,B4FUM2,Q9SLP6,K7UCS1,B6U5I1,B6T892,Q9XFJ8,B6U4G5
GO:CC	chloroplast thylakoid membrane protein complex	GO:0098807	0.000730493	B4FUM2,Q9SLP6,K7UCS1
GO:CC	organelle outer membrane	GO:0031968	0.00203234	C0P6Z6,B4FUM2,Q9SLP6,K7UCS1,B6U5I1,B6T892,Q9XFJ8,B6U4G5
GO:CC	outer membrane	GO:0019867	0.00212026	C0P6Z6,B4FUM2,Q9SLP6,K7UCS1,B6U5I1,B6T892,Q9XFJ8,B6U4G5
GO:CC	thylakoid lumen	GO:0031977	0.00355326	B4FRJ4,B6U5I1,B6U4G5
GO:CC	plastid membrane	GO:0042170	0.00522914	C0P6Z6,B4FUM2,Q9SLP6,K7UCS1,B6U5I1,B6T892,Q9XFJ8,B6U4G5
GO:CC	plastid envelope	GO:0009526	0.0291433	C0P6Z6,B4FUM2,Q9SLP6,K7UCS1,B6U5I1,B6T892,Q9XFJ8,B6U4G5
KEGG	Carbon fixation in photosynthetic organisms	KEGG:00710	3.55414e-08	K7UGF5,A0A1R3MB28,B4FRJ1,A0A1D6FKV9,Q43267,Q9SAZ6,B4FRQ1,B4FTJ0
KEGG	Metabolic pathways	KEGG:01100	0.00041291	C0P6Z6,O80429,B4FUM2,K7UCS1,B4FRJ4,K7UGF5,A0A1R3MB28,B4FRJ1,A0A1D6FKV9,Q43267,Q9SAZ6,B4FRQ1,B4FTJ0,A0A1D6E9A2,P04907,Q9FQB2,A0A1D6EAC4,B4F817,A0A1X7YDH9,B4FI76,B4FZP0,B6T892,B4F9I5,A0A1D6MPD0,B4FBH0,A0A1D6MSC4,A0A1D6FUX8,A0A096UAZ3,A0A1D6IX61
KEGG	Photosynthesis	KEGG:00195	0.000780175	C0P6Z6,O80429,B4FUM2,K7UCS1,B4FRJ4
KEGG	Carbon metabolism	KEGG:01200	0.00311961	K7UGF5,A0A1R3MB28,B4FRJ1,A0A1D6FKV9,Q43267,Q9SAZ6,B4FRQ1,B4FTJ0,A0A1D6MPD0
KEGG	Pyruvate metabolism	KEGG:00620	0.017138	A0A1R3MB28,B4FRJ1,A0A1D6FKV9,Q43267,Q9SAZ6
KEGG	Glutathione metabolism	KEGG:00480	0.0262845	A0A1D6E9A2,P04907,Q9FQB2,A0A1D6EAC4,B4F817
KEGG	Cysteine and methionine metabolism	KEGG:00270	0.0366802	A0A1R3MB28,B4FRJ1,A0A1D6FKV9,A0A1D6MPD0,A0A1D6FUX8
