# Supplementary material for: Comparative Proteomic Analysis of Popcorn Genotypes Identifies Differentially Accumulated Proteins Associated with Resistance Pathways to Southern Leaf Blight Disease
Source: Plants (Basel). 2025 Feb 1;14(3):426. doi: 10.3390/plants14030426 (PMC11819967; doi:10.3390/plants14030426)
Supplement: Supplementary file 1 [file plants-14-00426-s001.zip › Supplementary Table S3_R1.xlsx]

## Sheet: gProfiler_zmays_19-12-2024_09-2
Supplementary Table S3. Gene ontology terms and KEGG pathways enriched among DAPs at ten days after inoculation.
source	term_name	term_id	adjusted_p_value	intersections
GO:MF	antioxidant activity	GO:0016209	7.75015e-05	B4FRF0,B8A1P1,A0A1D6ESK0,B4F817,B4FT31,B6T056,B4FVT1,A0A1D6LYW3
GO:MF	protein folding chaperone	GO:0044183	0.0112151	C0PNG7,A0A1D6EQY9,A0A1D6G8N5,K7UCZ5,A0A1D6M6G1
GO:MF	oxidoreductase activity	GO:0016491	0.0146903	B4FSD8,K7UGF5,B4FFV3,A0A1D6FKV9,B4FRF0,B8A1P1,A0A1D6ESK0,B4F817,B4FT31,K7V763,B6T056,A0A1D6L9Z1,B4FLH6,B4FVT1,A0A1D6LYW3
GO:MF	structural molecule activity	GO:0005198	0.0219944	P45633,A0A1D6QP48,B6UCF0,A0A1D6LEZ7,P27923,A0A1D6GF42,A0A1D6FCY6,B4FCH2,B4FIA6,B4FCM8
GO:MF	glutathione peroxidase activity	GO:0004602	0.0291615	B4FRF0,B8A1P1
GO:MF	unfolded protein binding	GO:0051082	0.0297283	B6TNF1,A0A1D6EQY9,A0A1D6G8N5,K7UCZ5,A0A1D6M6G1
GO:MF	structural constituent of chromatin	GO:0030527	0.0311414	A0A1D6FCY6,B4FCH2,B4FIA6,B4FCM8
GO:MF	glutathione dehydrogenase (ascorbate) activity	GO:0045174	0.0388237	B4F817,B4FT31
GO:MF	oxidoreductase activity, acting on a sulfur group of donors, quinone or similar compound as acceptor	GO:0016672	0.0388237	B4F817,B4FT31
GO:BP	cellular oxidant detoxification	GO:0098869	9.78507e-05	B4FRF0,B8A1P1,A0A1D6ESK0,B4F817,B4FT31,B6T056,B4FVT1,A0A1D6LYW3
GO:BP	cellular response to toxic substance	GO:0097237	0.000148886	B4FRF0,B8A1P1,A0A1D6ESK0,B4F817,B4FT31,B6T056,B4FVT1,A0A1D6LYW3
GO:BP	cellular detoxification	GO:1990748	0.000148886	B4FRF0,B8A1P1,A0A1D6ESK0,B4F817,B4FT31,B6T056,B4FVT1,A0A1D6LYW3
GO:BP	'de novo' protein folding	GO:0006458	0.000457876	C0PNG7,A0A1D6EQY9,A0A1D6G8N5,K7UCZ5,A0A1D6M6G1
GO:BP	detoxification	GO:0098754	0.000644374	B4FRF0,B8A1P1,A0A1D6ESK0,B4F817,B4FT31,B6T056,B4FVT1,A0A1D6LYW3
GO:BP	chaperone-mediated protein folding	GO:0061077	0.00102648	C0PNG7,A0A1D6EQY9,A0A1D6G8N5,K7UCZ5,A0A1D6M6G1
GO:BP	response to toxic substance	GO:0009636	0.00111623	B4FRF0,B8A1P1,A0A1D6ESK0,B4F817,B4FT31,B6T056,B4FVT1,A0A1D6LYW3
GO:BP	generation of precursor metabolites and energy	GO:0006091	0.00118917	B4FSD8,B4FRJ4,K7UGF5,B4FFV3,A0A1D6FKV9,Q9SAZ6,K7V763,A0A1D6NLF1,B6T892,C0PM56
GO:BP	protein folding	GO:0006457	0.00223382	C0PNG7,B6TNF1,K7TWV7,A0A1D6EQY9,A0A1D6G8N5,K7UCZ5,A0A1D6M6G1,A0A1D6F5C3
GO:BP	reactive oxygen species metabolic process	GO:0072593	0.00353075	A0A1D6ESK0,B4F817,B4FT31,B6T056,B4FVT1,A0A1D6LYW3
GO:BP	photosynthesis	GO:0015979	0.00514063	A0A1D6GF65,A0A1D6HY75,A0A096RAV0,B4FRJ4,Q9SAZ6,A0A1D6NLF1,B6T892
GO:BP	'de novo' post-translational protein folding	GO:0051084	0.00851211	A0A1D6EQY9,A0A1D6G8N5,K7UCZ5,A0A1D6M6G1
GO:BP	chaperone cofactor-dependent protein refolding	GO:0051085	0.00851211	A0A1D6EQY9,A0A1D6G8N5,K7UCZ5,A0A1D6M6G1
GO:BP	protein glutathionylation	GO:0010731	0.00896105	B4F817,B4FT31
GO:BP	protein maturation	GO:0051604	0.0150379	C0PNG7,B6TNF1,K7TWV7,A0A1D6EQY9,A0A1D6G8N5,K7UCZ5,A0A1D6M6G1,A0A1D6F5C3
GO:BP	hydrogen peroxide catabolic process	GO:0042744	0.0238938	A0A1D6ESK0,B4F817,B4FT31,B4FVT1,A0A1D6LYW3
GO:BP	hydrogen peroxide metabolic process	GO:0042743	0.0267646	A0A1D6ESK0,B4F817,B4FT31,B4FVT1,A0A1D6LYW3
GO:BP	cellular respiration	GO:0045333	0.0453458	B4FFV3,A0A1D6FKV9,Q9SAZ6,K7V763,C0PM56
GO:CC	plastid thylakoid	GO:0031976	5.0182e-07	B4FSD8,A0A1D6GF65,A0A1D6HY75,A0A096RAV0,B4FRJ4,A0A1D6NLF1,B6T892,A0A1D6I0S7,K7VAE7,A0A1D6Q048
GO:CC	chloroplast thylakoid	GO:0009534	5.0182e-07	B4FSD8,A0A1D6GF65,A0A1D6HY75,A0A096RAV0,B4FRJ4,A0A1D6NLF1,B6T892,A0A1D6I0S7,K7VAE7,A0A1D6Q048
GO:CC	chloroplast	GO:0009507	1.35614e-06	B4FSD8,A0A1D6GF65,A0A1D6HY75,A0A096RAV0,B4FRJ4,Q9SAZ6,A0A1D6ESK0,A0A1D6L9Z1,A0A1D6EQY9,K7UCZ5,A0A1D6NLF1,B6T892,B6TVT9,C0PM56,A0A1D6I0S7,C0P5X6,K7VAE7,A0A1D6Q048
GO:CC	thylakoid	GO:0009579	8.70904e-06	B4FSD8,A0A1D6GF65,A0A1D6HY75,A0A096RAV0,B4FRJ4,A0A1D6NLF1,B6T892,A0A1D6I0S7,C0P5X6,K7VAE7,A0A1D6Q048
GO:CC	plastid	GO:0009536	9.31044e-06	B4FSD8,A0A1D6GF65,A0A1D6HY75,A0A096RAV0,B4FRJ4,Q9SAZ6,A0A1D6ESK0,A0A1D6L9Z1,A0A1D6EQY9,K7UCZ5,A0A1D6NLF1,B6T892,B6TVT9,C0PM56,A0A1D6I0S7,C0P5X6,K7VAE7,A0A1D6Q048
GO:CC	photosynthetic membrane	GO:0034357	2.2474e-05	B4FSD8,A0A1D6GF65,A0A1D6HY75,A0A096RAV0,B4FRJ4,A0A1D6NLF1,B6T892,A0A1D6I0S7,A0A1D6Q048
GO:CC	cytoplasm	GO:0005737	2.28494e-05	B4FSD8,A0A1D6GF65,A0A1D6HY75,A0A096RAV0,B4FRJ4,K7UGF5,B4FFV3,A0A1D6FKV9,Q9SAZ6,P45633,A0A1D6QP48,A0A1D6LEZ7,P27923,A0A1D6GF42,B4FRF0,B8A1P1,A0A1D6ESK0,A0A1D6GB08,B6TNF1,K7V763,B4FNN1,B6T056,K7TWV7,A0A1D6L9Z1,B4FLH6,A0A1D6H4U4,A0A1D6EQY9,A0A1D6G8N5,K7UCZ5,A0A1D6NLF1,B6T892,B6TVT9,A0A1D6M6G1,A0A1D6F5C3,A0A1D6EH80,C0PM56,A0A1D6I0S7,B6TB61,C0P5X6,A0A1D6I4G6,A0A1D6FUX8,K7VAE7,A0A1D6Q048
GO:CC	chloroplast thylakoid membrane	GO:0009535	2.9303e-05	B4FSD8,A0A1D6GF65,A0A1D6HY75,A0A096RAV0,A0A1D6NLF1,B6T892,A0A1D6I0S7,A0A1D6Q048
GO:CC	plastid thylakoid membrane	GO:0055035	2.9303e-05	B4FSD8,A0A1D6GF65,A0A1D6HY75,A0A096RAV0,A0A1D6NLF1,B6T892,A0A1D6I0S7,A0A1D6Q048
GO:CC	photosystem I	GO:0009522	4.27324e-05	A0A1D6GF65,A0A1D6HY75,A0A096RAV0,A0A1D6NLF1,B6T892
GO:CC	photosystem I reaction center	GO:0009538	0.00013622	A0A1D6GF65,A0A1D6HY75,A0A096RAV0
GO:CC	thylakoid membrane	GO:0042651	0.000145489	B4FSD8,A0A1D6GF65,A0A1D6HY75,A0A096RAV0,A0A1D6NLF1,B6T892,A0A1D6I0S7,A0A1D6Q048
GO:CC	photosystem	GO:0009521	0.000198731	A0A1D6GF65,A0A1D6HY75,A0A096RAV0,B4FRJ4,A0A1D6NLF1,B6T892
GO:CC	organelle outer membrane	GO:0031968	0.000488478	B4FSD8,A0A1D6GF65,A0A1D6HY75,A0A096RAV0,A0A1D6NLF1,B6T892,A0A1D6I0S7,A0A1D6Q048
GO:CC	outer membrane	GO:0019867	0.000510101	B4FSD8,A0A1D6GF65,A0A1D6HY75,A0A096RAV0,A0A1D6NLF1,B6T892,A0A1D6I0S7,A0A1D6Q048
GO:CC	plastid envelope	GO:0009526	0.000978671	B4FSD8,A0A1D6GF65,A0A1D6HY75,A0A096RAV0,A0A1D6NLF1,B6T892,B6TVT9,A0A1D6I0S7,A0A1D6Q048
GO:CC	plastid membrane	GO:0042170	0.0012861	B4FSD8,A0A1D6GF65,A0A1D6HY75,A0A096RAV0,A0A1D6NLF1,B6T892,A0A1D6I0S7,A0A1D6Q048
GO:CC	non-membrane-bounded organelle	GO:0043228	0.00138442	B4FSD8,A0A1D6GF65,A0A1D6HY75,A0A096RAV0,B4FRJ4,P45633,A0A1D6QP48,B6UCF0,A0A1D6LEZ7,P27923,A0A1D6GF42,A0A1D6E8G3,B4FCH2,A0A1D6NLF1,B6T892,A0A1D6I0S7,B4FIA6,C0P5X6,B4FCM8,K7VAE7,A0A1D6Q048
GO:CC	intracellular non-membrane-bounded organelle	GO:0043232	0.00138442	B4FSD8,A0A1D6GF65,A0A1D6HY75,A0A096RAV0,B4FRJ4,P45633,A0A1D6QP48,B6UCF0,A0A1D6LEZ7,P27923,A0A1D6GF42,A0A1D6E8G3,B4FCH2,A0A1D6NLF1,B6T892,A0A1D6I0S7,B4FIA6,C0P5X6,B4FCM8,K7VAE7,A0A1D6Q048
GO:CC	envelope	GO:0031975	0.00583333	B4FSD8,A0A1D6GF65,A0A1D6HY75,A0A096RAV0,K7V763,B4FLH6,A0A1D6NLF1,B6T892,B6TVT9,A0A1D6I0S7,A0A1D6Q048
GO:CC	organelle envelope	GO:0031967	0.00583333	B4FSD8,A0A1D6GF65,A0A1D6HY75,A0A096RAV0,K7V763,B4FLH6,A0A1D6NLF1,B6T892,B6TVT9,A0A1D6I0S7,A0A1D6Q048
GO:CC	chloroplast thylakoid lumen	GO:0009543	0.0409228	A0A096RAV0,B4FRJ4
GO:CC	plastid thylakoid lumen	GO:0031978	0.0409228	A0A096RAV0,B4FRJ4
GO:CC	respiratory chain complex IV	GO:0045277	0.0499281	K7V763,B4FNN1
KEGG	Carbon fixation in photosynthetic organisms	KEGG:00710	0.0194916	K7UGF5,B4FFV3,A0A1D6FKV9,Q9SAZ6
